# Supplementary material for: Comparative Transcriptome Analysis Reveals Different Responses in Three Developmental Stages of Mythimna loreyi to Cold Stress
Source: Insects. 2024 Jul 22;15(7):554. doi: 10.3390/insects15070554 (PMC11276649; doi:10.3390/insects15070554)
Supplement: Supplementary file 1 [file insects-15-00554-s001.zip]

Archive with 2 entries (2 files):
- Figures-S1.pdf
- Supplementary tables S1-5.xlsx
