# Supplementary material for: Comparative Transcriptome Analysis Reveals Different Responses in Three Developmental Stages of Mythimna loreyi to Cold Stress
Source: Insects. 2024 Jul 22;15(7):554. doi: 10.3390/insects15070554 (PMC11276649; doi:10.3390/insects15070554)
Supplement: Supplementary file 1 [file insects-15-00554-s001.zip › Supplementary tables S1-5.xlsx]

## Sheet: S1
Table S1. The primers for RT-qPCR assay
Gene ID	Gene description	Primer (5’-3’)	Length/bp
PYW08_005879	translation elongation factor 2	F: GCAGATGATGGACAAGAAGCGG R: TGGTGATGCATCTGTCCTGCTC	179
PYW08_015979	phenoloxidase-activating factor	F: CTGCAACGGAGGCAATACCTG R: ACTTGTTGTGGTAGGACAGGC	153
PYW08_008574	glucose dehydrogenase	F: GCTCGACAGAAAGTGAAGGTTC R: GATCTCATCGCGAACTGATGTG	135
PYW08_000756	larval/pupal rigid cuticle protein	F: TTCGTCGCACTCTTCGCCTTG R: CAGACTCCAGCAGAGAGTACT	157
PYW08_011180	cuticle protein 1	F: CACATCGACGCAGCTGTAGCT R: TTCTGGTTAGCGGCAACGCTTC	171
PYW08_014508	heat shock protein 68	F: GAAATCATCGCCAACGACCAG R: TTTCGGGTCGTCGAACTTGCG	167
PYW08_002107	juvenile hormone acid O-methyltransferase	F: CGACGGCAGCGTAACAGTTAT R: CATGGTGGCTTCATCACTGTG	127
PYW08_008323	glucose dehydrogenase	F: ATATGACTACATCATCGTCG R: CATAGCAGGAATGTCAGTGAG	136
PYW08_010826	fatty acyl-CoA reductase	F: TGCTGGTTGAGAAGCTGCTC R: TTGTCGAACAGGGCTCCGTTG	129
PYW08_010836	fatty acyl-CoA reductase wat	F: GCAAGCAGTTCGTCGAGAAAC R: GCTTCTTCCTACGTACAGTGTC	147
PYW08_010880	fatty acyl-CoA reductas	F: GAGGTACTTCTGCTGATGAGG R: CCACGGGCACGTTGCTCTAAT	108
PYW08_005434	pupal cuticle protein 36a	F: GGGGACAAGATCATGCAGCAT R: GGATTACTCGGCCTTGTTGTTG	156
PYW08_007365	heat shock protein 12.2	F: GAAGTGAAGATCGACGGGAAG R: AAACCCTCGGGCAGTAGGAAC	182

## Sheet: S2
Table S2. Sample and reference genome mapping statistics
Sample	Total_map	Unique_map	Read1_map	Read2_map	Positive_map	Negative_map	Proper_map
ML_Lck1	39424958 (87.45%)	38021575 (84.34%)	19093537 (42.35%)	18928038 (41.99%)	18995804 (42.14%)	19025771 (42.20%)	35340588 (78.39%)
ML_Lck2	37577514 (87.88%)	36141987 (84.52%)	18093935 42.31%)	18048052 (42.21%)	18061157 (42.24%)	18080830 (42.28%)	33632848 (78.65%)
ML_Lck3	36062611 (87.41%)	34628949 (83.93%)	17339430 (42.03%)	17289519 (41.91%)	17296478 (41.92%)	17332471 (42.01%)	32108022 (77.82%)
ML_Lt1	36300812 (87.87%)	34814053 (84.28%)	17423906 (42.18%)	17390147 (42.10%)	17399074 (42.12%)	17414979 (42.16%)	32453948 (78.56%)
ML_Lt2	35991286 (87.80%)	34580005 (84.36%)	17313053 (42.24%)	17266952 (42.12%)	17277007 (42.15%)	17302998 (42.21%)	32251016 (78.68%)
ML_Lt3	38725404 (87.51%)	37193351 (84.05%)	18654637 (42.16%)	18538714 (41.90%)	18594439 (42.02%)	18598912 (42.03%)	34522144 (78.02%)
ML_Pck1	39328718 (86.87%)	38300181 (84.6%)	19182010 (42.37%)	19118171 (42.23%)	19133417 (42.26%)	19166764 (42.34%)	35463184 (78.33%)
ML_Pck2	39854671 (87.23%)	38943074 (85.24%)	19544624 (42.78%)	19398450 (42.46%)	19457684 (42.59%)	19485390 (42.65%)	36170382 (79.17%)
ML_Pck3	41743321 (85.48%)	40645689 (83.23%)	20415504 (41.8%)	20230185 (41.42%)	20305435 (41.58%)	20340254 (41.65%)	37398212 (76.58%)
ML_Pt1	38510153 (87.09%)	37613319 (85.06%)	18893863 (42.73%)	18719456 (42.34%)	18791178 (42.50%)	18822141 (42.57%)	34838580 (78.79%)
ML_Pt2	39319246 (86.21%)	38338480 (84.06%)	19255207 (42.22%)	19083273 (41.84%)	19161897 (42.01%)	19176583 (42.05%)	35384448 (77.58%)
ML_Pt3	38359337 (85.48%)	37399544 (83.34%)	18794178 (41.88%)	18605366 (41.46%)	18679611 (41.63%)	18719933 (41.72%)	34418488 (76.7%)
ML_Ack1	38848073 (87.51%)	37559989 (84.61%)	18802107 (42.35%)	18757882 (42.25%)	18798100 (42.35%)	18761889 (42.26%)	34856558 (78.52%)
ML_Ack2	39830828 (87.12%)	38402579 (84.0%)	19280270 (42.17%)	19122309 (41.83%)	19215884 (42.03%)	19186695 (41.97%)	35506504 (77.66%)
ML_Ack3	39179086 (86.24%)	37930859 (83.49%)	19096805 (42.03%)	18834054 (41.46%)	18966070 (41.75%)	18964789 (41.74%)	34915120 (76.85%)
ML_At1	38640615 (86.92%)	37207925 (83.69%)	18673239 (42.00%)	18534686 (41.69%)	18606981 (41.85%)	18600944 (41.84%)	34484474 (77.57%)
ML_At2	38249617 (84.22%)	36613415 (80.62%)	18413650 (40.54%)	18199765 (40.07%)	18325185 (40.35%)	18288230 (40.27%)	33248368 (73.21%)
ML_At3	42184959 (86.57%)	40806014 (83.74%)	20463216 (41.99%)	20342798 (41.75%)	20409375 (41.88%)	20396639 (41.86%)	37760184 (77.49%)

## Sheet: S3
Table S3. Expression levels of differentially expressed genes in M. loreyi larvae between cold stress and control group
gene_id	ML_Lt	ML_Lck	log2FoldChange	pvalue	padj	gene_name	gene_chr	gene_start	gene_end	gene_strand	gene_length	gene_biotype	gene_description	Family
gene-PYW08_008143	140.968	0.964254	7.18735	1.22657e-12	8.04998e-09	PYW08_008143	CM056797.1	8293924	8294469	+	546	protein_coding	hypothetical protein && - && -	-
gene-PYW08_007491	23.0856	955.128	-5.36984	1.20494e-15	1.5816e-11	PYW08_007491	CM056796.1	6367706	6383121	-	13416	protein_coding	hypothetical protein && - && -	-
gene-PYW08_000330	1181.22	2845.44	-1.26836	3.70416e-11	1.62069e-07	PYW08_000330	CM056777.1	16360478	16412489	-	3591	protein_coding	hypothetical protein && sp|Q17062|PER_ANTPE Period circadian protein OS=Antheraea pernyi OX=7119 GN=per PE=2 SV=1 && PF12114:Period protein 2/3C-terminal region|PF14598:PAS domain|PF00989:PAS fold	-
gene-PYW08_011736	1553.48	164.466	3.24103	9.44033e-11	3.09784e-07	PYW08_011736	CM056779.1	9313811	9317960	-	444	protein_coding	hypothetical protein && - && PF01395:PBP/GOBP family	-
gene-PYW08_011089	11.4258	133.348	-3.54488	2.37023e-09	6.22232e-06	PYW08_011089	CM056805.1	780891	788438	+	693	protein_coding	hypothetical protein && sp|O62605|SI25_GALME Fibrohexamerin OS=Galleria mellonella OX=7137 GN=P25 PE=1 SV=1 && PF07294:Fibroin P25	-
gene-PYW08_011734	277.012	39.8094	2.80398	6.7287e-09	1.47202e-05	PYW08_011734	CM056779.1	9299242	9301427	-	444	protein_coding	hypothetical protein && - && PF01395:PBP/GOBP family	-
gene-PYW08_009769	170.184	17.467	3.2851	4.0297e-08	7.55627e-05	PYW08_009769	CM056800.1	12782612	12801773	+	1416	protein_coding	hypothetical protein && sp|B4KR05|TRET1_DROMO Facilitated trehalose transporter Tret1 OS=Drosophila mojavensis OX=7230 GN=Tret1 PE=3 SV=2 && PF00083:Sugar (and other) transporter	-
gene-PYW08_009626	1.3444	107.113	-6.31599	6.9049e-08	0.000113292	PYW08_009626	CM056800.1	5817619	5831326	+	1473	protein_coding	hypothetical protein && sp|P29981|CP4C1_BLADI Cytochrome P450 4C1 OS=Blaberus discoidalis OX=6981 GN=CYP4C1 PE=2 SV=1 && PF00067:Cytochrome P450	-
novel.866	8.39423	77.0416	-3.19782	1.00739e-07	0.000146922	-	CM056788.1	1660584	1666388	+	485	-	- && - && -	-
gene-PYW08_014941	16.7349	359.844	-4.42564	2.60448e-07	0.000341865	PYW08_014941	CM056782.1	18036142	18045007	+	6267	protein_coding	hypothetical protein && - && -	-
gene-PYW08_010145	120.706	417.518	-1.79007	2.93496e-07	0.000342904	PYW08_010145	CM056801.1	11221801	11224426	+	726	protein_coding	hypothetical protein && sp|P01513|ATTE_HYACE Attacin-E OS=Hyalophora cecropia OX=7123 PE=1 SV=2 && PF03768:Attacin, N-terminal region|PF03769:Attacin, C-terminal region	-
gene-PYW08_011904	682.868	118.264	2.53091	3.13488e-07	0.000342904	PYW08_011904	CM056779.1	15526393	15578431	+	882	protein_coding	hypothetical protein && sp|Q94521|DNAT_DROME Arylalkylamine N-acetyltransferase 1 OS=Drosophila melanogaster OX=7227 GN=AANAT1 PE=1 SV=1 && -	-
gene-PYW08_007811	684.017	356.192	0.941668	4.62642e-07	0.000467126	PYW08_007811	CM056796.1	16882012	16885645	-	636	protein_coding	hypothetical protein && sp|Q5ECE3|LOPAP_LONON Lopap OS=Lonomia obliqua OX=304329 PE=1 SV=2 && PF00061:Lipocalin / cytosolic fatty-acid binding protein family	-
gene-PYW08_015205	3028.88	5116.25	-0.756258	6.93033e-07	0.000649768	PYW08_015205	CM056783.1	6585866	6593908	+	939	protein_coding	hypothetical protein && - && -	-
gene-PYW08_013451	2225.41	132.885	4.06634	7.90324e-07	0.000663133	PYW08_013451	CM056780.1	10675182	10676021	+	840	protein_coding	hypothetical protein && - && -	-
gene-PYW08_006528	403.691	956.899	-1.24555	8.08329e-07	0.000663133	PYW08_006528	CM056795.1	20660872	20664875	+	1281	protein_coding	hypothetical protein && sp|Q3T905|CBPB_HELZE Carboxypeptidase B OS=Helicoverpa zea OX=7113 GN=CPB PE=1 SV=1 && PF00246:Zinc carboxypeptidase|PF02244:Carboxypeptidase activation peptide	-
gene-PYW08_001955	307.441	162.158	0.922202	1.01382e-06	0.000782784	PYW08_001955	CM056788.1	2571887	2572924	+	1038	protein_coding	hypothetical protein && - && PF02752:Arrestin (or S-antigen), C-terminal domain|PF00339:Arrestin (or S-antigen), N-terminal domain	-
gene-PYW08_011572	2023.1	983.739	1.0402	1.19958e-06	0.000874761	PYW08_011572	CM056779.1	4215721	4223608	+	585	protein_coding	hypothetical protein && - && -	-
gene-PYW08_011586	397.678	212.787	0.902764	1.77206e-06	0.00117787	PYW08_011586	CM056779.1	4329335	4332594	-	615	protein_coding	hypothetical protein && - && -	-
gene-PYW08_011524	784.389	2168.36	-1.46688	1.79471e-06	0.00117787	PYW08_011524	CM056779.1	2432546	2435667	+	840	protein_coding	hypothetical protein && sp|Q17025|CTR2_ANOGA Chymotrypsin-2 OS=Anopheles gambiae OX=7165 GN=CHYM2 PE=2 SV=3 && PF00089:Trypsin	-
gene-PYW08_008537	84.3528	14.8359	2.51522	3.28043e-06	0.00205042	PYW08_008537	CM056798.1	1775846	1781010	+	759	protein_coding	hypothetical protein && sp|P35035|TRY1_ANOGA Trypsin-1 OS=Anopheles gambiae OX=7165 GN=TRYP1 PE=2 SV=3 && PF00089:Trypsin	-
gene-PYW08_007988	52.8844	260.528	-2.30069	5.72581e-06	0.00341623	PYW08_007988	CM056797.1	2101744	2107355	+	1632	protein_coding	hypothetical protein && - && PF03145:Seven in absentia protein family	-
gene-PYW08_012176	244.964	87.8886	1.47926	8.1604e-06	0.0046571	PYW08_012176	CM056806.1	3235252	3236745	-	1494	protein_coding	hypothetical protein && sp|Q28CH3|UAP1L_XENTR UDP-N-acetylhexosamine pyrophosphorylase-like protein 1 OS=Xenopus tropicalis OX=8364 GN=uap1l1 PE=2 SV=1 && PF01704:UTP--glucose-1-phosphate uridylyltransferase	-
gene-PYW08_015022	314.936	158.313	0.98988	9.50032e-06	0.00519588	PYW08_015022	CM056782.1	22052038	22062872	-	840	protein_coding	hypothetical protein && sp|A0JNC4|ELOV7_BOVIN Elongation of very long chain fatty acids protein 7 OS=Bos taurus OX=9913 GN=ELOVL7 PE=2 SV=1 && PF01151:GNS1/SUR4 family	-
gene-PYW08_012276	1641.47	825.998	0.990647	1.64035e-05	0.00861249	PYW08_012276	CM056806.1	6642484	6674405	-	1269	protein_coding	hypothetical protein && sp|Q1JUZ2|NVD_BOMMO Cholesterol 7-desaturase nvd OS=Bombyx mori OX=7091 GN=nvd-Bm PE=1 SV=2 && PF00355:Rieske [2Fe-2S] domain	-
novel.1033	3.34457	85.347	-4.67078	2.55212e-05	0.0128843	-	CM056790.1	13531133	13532592	-	1460	-	- && - && -	-
gene-PYW08_000704	6.70702	93.4532	-3.80172	2.67599e-05	0.0130093	PYW08_000704	CM056786.1	1694096	1724538	+	4824	protein_coding	hypothetical protein && sp|A0A1L8GXY4|CFA43_XENLA Cilia- and flagella-associated protein 43 OS=Xenopus laevis OX=8355 GN=cfap43 PE=2 SV=1 && -	-
gene-PYW08_011504	1.02097	90.0145	-6.47092	3.16051e-05	0.0146535	PYW08_011504	CM056779.1	1574690	1587090	-	3777	protein_coding	hypothetical protein && sp|H9TB17|AOXA_CAVPO Aldehyde oxidase 1 OS=Cavia porcellus OX=10141 GN=AOX1 PE=1 SV=2 && PF01315:Aldehyde oxidase and xanthine dehydrogenase, a/b hammerhead domain|PF03450:CO dehydrogenase flavoprotein C-terminal domain|PF01799:[2Fe-2S] binding domain|PF00941:FAD binding domain in molybdopterin dehydrogenase|PF00111:2Fe-2S iron-sulfur cluster binding domain|PF02738:Molybdo…	-
gene-PYW08_011646	306.159	84.4954	1.86023	3.23747e-05	0.0146535	PYW08_011646	CM056779.1	5903608	5925979	+	3852	protein_coding	hypothetical protein && sp|Q8GUQ8|XDH1_ARATH Xanthine dehydrogenase 1 OS=Arabidopsis thaliana OX=3702 GN=XDH1 PE=1 SV=1 && PF01799:[2Fe-2S] binding domain|PF01315:Aldehyde oxidase and xanthine dehydrogenase, a/b hammerhead domain|PF02738:Molybdopterin-binding domain of aldehyde dehydrogenase|PF03450:CO dehydrogenase flavoprotein C-terminal domain|PF00941:FAD binding domain in molybdopterin dehydr…	-
gene-PYW08_009035	2926.42	2003.96	0.54636	3.50614e-05	0.0153405	PYW08_009035	CM056799.1	2516899	2542341	-	1620	protein_coding	hypothetical protein && sp|Q9GL24|CATL1_CANLF Procathepsin L OS=Canis lupus familiaris OX=9615 GN=CTSL PE=2 SV=1 && PF08246:Cathepsin propeptide inhibitor domain (I29)|PF00112:Papain family cysteine protease	-
gene-PYW08_008254	281.903	622.791	-1.14343	3.80939e-05	0.0161297	PYW08_008254	CM056797.1	11796059	11811070	-	657	protein_coding	hypothetical protein && sp|Q8INK6|PGPLB_DROME Peptidoglycan-recognition protein LB OS=Drosophila melanogaster OX=7227 GN=PGRP-LB PE=1 SV=1 && PF01510:N-acetylmuramoyl-L-alanine amidase	-
gene-PYW08_011180	22723.3	2882.69	2.97872	5.0356e-05	0.0206554	PYW08_011180	CM056805.1	3816418	3823139	-	483	protein_coding	hypothetical protein && sp|P85195|CU01_LONON Cuticle protein 1 OS=Lonomia obliqua OX=304329 PE=1 SV=2 && -	-
gene-PYW08_010143	219.509	740.588	-1.75419	7.14608e-05	0.0284241	PYW08_010143	CM056801.1	11169802	11172183	-	726	protein_coding	hypothetical protein && sp|P01513|ATTE_HYACE Attacin-E OS=Hyalophora cecropia OX=7123 PE=1 SV=2 && PF03769:Attacin, C-terminal region|PF03768:Attacin, N-terminal region	-
gene-PYW08_001954	245.777	75.1698	1.71248	8.86293e-05	0.0342161	PYW08_001954	CM056788.1	2568416	2569435	+	1020	protein_coding	hypothetical protein && - && PF00339:Arrestin (or S-antigen), N-terminal domain|PF02752:Arrestin (or S-antigen), C-terminal domain	-
novel.2164	4333.99	522.418	3.05262	0.000104551	0.0368768	-	CM056805.1	3863426	3870375	-	1277	-	- && sp|Q24998|CUP52_GALME Pupal cuticle protein PCP52 OS=Galleria mellonella OX=7137 GN=PCP52 PE=2 SV=1 && -	-
gene-PYW08_008307	311.176	186.753	0.737334	0.000104606	0.0368768	PYW08_008307	CM056797.1	13279605	13326159	+	1143	protein_coding	hypothetical protein && sp|Q9U6B8|CRCM1_DROME Calcium release-activated calcium channel protein 1 OS=Drosophila melanogaster OX=7227 GN=Orai PE=1 SV=1 && PF07856:Mediator of CRAC channel activity	-
gene-PYW08_009245	2319.9	943.873	1.29767	0.000105108	0.0368768	PYW08_009245	CM056799.1	8919673	8920342	-	465	protein_coding	hypothetical protein && - && PF15868:Transcription activator MBF2	-
gene-PYW08_006185	350.547	1575.53	-2.168	0.000108267	0.0368768	PYW08_006185	CM056795.1	6731551	6740845	+	795	protein_coding	hypothetical protein && sp|Q26427|FIBL_GALME Fibroin light chain OS=Galleria mellonella OX=7137 GN=FIBL PE=1 SV=1 && PF05849:Fibroin light chain (L-fibroin)	-
gene-PYW08_006866	397.698	225.579	0.817735	0.000111883	0.0368768	PYW08_006866	CM056778.1	9169197	9177892	+	1554	protein_coding	hypothetical protein && sp|Q6GN91|NT5D3_XENLA 5'-nucleotidase domain-containing protein 3 OS=Xenopus laevis OX=8355 GN=nt5dc3 PE=2 SV=1 && PF05761:5' nucleotidase family	-
gene-PYW08_013456	5948.99	333.661	4.15639	0.000113624	0.0368768	PYW08_013456	CM056780.1	10705235	10705912	+	678	protein_coding	hypothetical protein && - && -	-
gene-PYW08_014361	51.096	15.3919	1.72753	0.000115187	0.0368768	PYW08_014361	CM056781.1	21082018	21086411	-	699	protein_coding	hypothetical protein && - && -	-
gene-PYW08_015847	65.2866	21.9981	1.57706	0.000123256	0.0385204	PYW08_015847	CM056784.1	9910863	9921083	-	657	protein_coding	hypothetical protein && sp|O76483|GSTT7_ANOGA Glutathione S-transferase D7 OS=Anopheles gambiae OX=7165 GN=GstD7 PE=2 SV=1 && PF13417:Glutathione S-transferase, N-terminal domain|PF00043:Glutathione S-transferase, C-terminal domain	-
gene-PYW08_005029	277.664	138.367	1.00481	0.000154714	0.0453845	PYW08_005029	CM056793.1	10824188	10846096	+	1554	protein_coding	hypothetical protein && sp|Q9P2U8|VGLU2_HUMAN Vesicular glutamate transporter 2 OS=Homo sapiens OX=9606 GN=SLC17A6 PE=2 SV=1 && PF07690:Major Facilitator Superfamily	-
gene-PYW08_006439	1377.07	597.792	1.20338	0.000158837	0.0453845	PYW08_006439	CM056795.1	18097884	18099476	+	1593	protein_coding	hypothetical protein && sp|Q29458|LIPG_BOVIN Gastric triacylglycerol lipase OS=Bos taurus OX=9913 GN=LIPF PE=1 SV=1 && PF04083:Partial alpha/beta-hydrolase lipase region	-
gene-PYW08_008725	101.861	183.291	-0.849021	0.00016425	0.0453845	PYW08_008725	CM056798.1	9842939	9859446	-	2799	protein_coding	hypothetical protein && sp|B4GF83|NMDA1_DROPE Glutamate [NMDA] receptor subunit 1 OS=Drosophila persimilis OX=7234 GN=Nmdar1 PE=3 SV=1 && PF10613:Ligated ion channel L-glutamate- and glycine-binding site|PF00060:Ligand-gated ion channel|PF01094:Receptor family ligand binding region|PF10562:Calmodulin-binding domain C0 of NMDA receptor NR1 subunit	-
gene-PYW08_000756	8337.79	517.34	4.01058	0.000165749	0.0453845	PYW08_000756	CM056786.1	4029692	4030613	+	402	protein_coding	hypothetical protein && sp|P45590|CU66_HYACE Larval/pupal rigid cuticle protein 66 OS=Hyalophora cecropia OX=7123 GN=CP66 PE=1 SV=1 && PF00379:Insect cuticle protein	-
gene-PYW08_004411	1032.39	650.172	0.667641	0.000165773	0.0453845	PYW08_004411	CM056792.1	10177339	10237575	+	1575	protein_coding	hypothetical protein && sp|Q17NV8|TRET1_AEDAE Facilitated trehalose transporter Tret1 OS=Aedes aegypti OX=7159 GN=Tret1 PE=3 SV=1 && PF00083:Sugar (and other) transporter	-
gene-PYW08_001990	46.0819	113.224	-1.29963	0.000165965	0.0453845	PYW08_001990	CM056788.1	3813307	3815475	-	426	protein_coding	hypothetical protein && sp|P50717|LYS_HYPCU Lysozyme OS=Hyphantria cunea OX=39466 PE=2 SV=1 && PF00062:C-type lysozyme/alpha-lactalbumin family	-
gene-PYW08_006785	36.6379	0.294098	6.72012	0.0001793	0.0480303	PYW08_006785	CM056778.1	7315441	7321691	-	837	protein_coding	hypothetical protein && sp|P35046|TRYB_MANSE Trypsin, alkaline B OS=Manduca sexta OX=7130 PE=2 SV=1 && PF00089:Trypsin	-
novel.2438	4256.12	2501.54	0.766892	0.000200411	0.0526119	-	CM056808.1	1346164	1350094	+	1257	-	- && sp|P18931|NU4M_DROME NADH-ubiquinone oxidoreductase chain 4 OS=Drosophila melanogaster OX=7227 GN=mt:ND4 PE=3 SV=3 && PF00361:Proton-conducting membrane transporter	-
gene-PYW08_014471	306.719	114.16	1.42785	0.000205564	0.0529066	PYW08_014471	CM056782.1	3093639	3108946	-	1659	protein_coding	hypothetical protein && - && PF04836:Interferon-related protein conserved region|PF05004:Interferon-related developmental regulator (IFRD)	-
novel.2197	4.01376	151.131	-5.23346	0.000229241	0.0577755	-	CM056806.1	1429577	1444210	+	1838	-	- && - && -	-
gene-PYW08_001817	1168.07	765.158	0.610842	0.000233285	0.0577755	PYW08_001817	CM056787.1	22062210	22096499	+	1371	protein_coding	hypothetical protein && sp|Q5M8F9|ALKMO_XENTR Alkylglycerol monooxygenase OS=Xenopus tropicalis OX=8364 GN=agmo PE=2 SV=1 && PF04116:Fatty acid hydroxylase superfamily	-
novel.707	263.382	158.68	0.732856	0.000264952	0.0644031	-	CM056785.1	11407500	11408242	-	441	-	- && - && PF14880:Cytochrome oxidase c assembly	-
gene-PYW08_014820	701.393	397.466	0.818748	0.000282684	0.0663197	PYW08_014820	CM056782.1	13393404	13400220	+	1059	protein_coding	hypothetical protein && - && -	-
novel.1739	111.477	271.473	-1.28504	0.000287469	0.0663197	-	CM056799.1	18722272	18740282	+	1982	-	- && - && PF07648:Kazal-type serine protease inhibitor domain	-
gene-PYW08_010303	74.1606	412.503	-2.47501	0.000293804	0.0663197	PYW08_010303	CM056802.1	2391733	2407198	-	3558	protein_coding	hypothetical protein && sp|Q1QXE1|BETA1_CHRSD Oxygen-dependent choline dehydrogenase 1 OS=Chromohalobacter salexigens (strain ATCC BAA-138 / DSM 3043 / CIP 106854 / NCIMB 13768 / 1H11) OX=290398 GN=betA1 PE=3 SV=1 && PF00732:GMC oxidoreductase|PF05199:GMC oxidoreductase	-
gene-PYW08_009537	220.856	486.927	-1.14044	0.000295977	0.0663197	PYW08_009537	CM056800.1	2491252	2502005	-	996	protein_coding	hypothetical protein && - && PF00059:Lectin C-type domain	-
gene-PYW08_009898	527.696	330.288	0.676846	0.0002981	0.0663197	PYW08_009898	CM056800.1	18166632	18182459	-	1785	protein_coding	hypothetical protein && - && -	-
gene-PYW08_002572	42.0967	4.66589	3.18741	0.000308063	0.067394	PYW08_002572	CM056789.1	4463267	4505140	-	1656	protein_coding	hypothetical protein && sp|Q66KG0|S22AG_XENLA Solute carrier family 22 member 16 OS=Xenopus laevis OX=8355 GN=slc22a16 PE=2 SV=2 && PF00083:Sugar (and other) transporter	-
gene-PYW08_002172	337.089	45.8659	2.88041	0.000336805	0.0724737	PYW08_002172	CM056788.1	12323060	12325645	+	798	protein_coding	hypothetical protein && sp|P35042|TRYP_CHOFU Trypsin CFT-1 OS=Choristoneura fumiferana OX=7141 PE=1 SV=1 && PF00089:Trypsin	-
gene-PYW08_007528	1382.45	2144.64	-0.63366	0.00035544	0.0752501	PYW08_007528	CM056796.1	8796031	8825943	-	2691	protein_coding	hypothetical protein && sp|Q1LXK4|M10B1_DANRE Putative helicase mov-10-B.1 OS=Danio rerio OX=7955 GN=mov10b.1 PE=2 SV=2 && PF13086:AAA domain|PF13087:AAA domain	-
gene-PYW08_008369	1836.74	919.518	0.997901	0.00042049	0.0868152	PYW08_008369	CM056797.1	14548379	14559470	+	804	protein_coding	hypothetical protein && - && PF00061:Lipocalin / cytosolic fatty-acid binding protein family	-
gene-PYW08_002055	3302.64	1632.81	1.01639	0.000423295	0.0868152	PYW08_002055	CM056788.1	7708867	7717647	+	549	protein_coding	hypothetical protein && sp|P14318|MP20_DROME Muscle-specific protein 20 OS=Drosophila melanogaster OX=7227 GN=Mp20 PE=2 SV=2 && PF00402:Calponin family repeat|PF00307:Calponin homology (CH) domain	-
gene-PYW08_011205	0	28.214	-7.24915	0.000459437	0.0927781	PYW08_011205	CM056805.1	5185546	5187587	+	255	protein_coding	hypothetical protein && sp|P0DMJ4|VKTI3_ANTFU PI-actitoxin-Afv2b OS=Anthopleura fuscoviridis OX=6111 PE=1 SV=1 && -	-
gene-PYW08_002264	937.71	555.762	0.754698	0.000498132	0.0990679	PYW08_002264	CM056788.1	14930752	14987818	-	1119	protein_coding	hypothetical protein && sp|Q9BH41|FAD9_ACHDO Acyl-CoA Delta-9 desaturase OS=Acheta domesticus OX=6997 PE=1 SV=1 && PF00487:Fatty acid desaturase	-
gene-PYW08_015893	10.4213	39.7345	-1.93562	0.000518889	0.101656	PYW08_015893	CM056784.1	12147527	12149773	-	420	protein_coding	hypothetical protein && sp|P50717|LYS_HYPCU Lysozyme OS=Hyphantria cunea OX=39466 PE=2 SV=1 && PF00062:C-type lysozyme/alpha-lactalbumin family	-
novel.1159	651.776	1606.82	-1.30195	0.000539961	0.103813	-	CM056792.1	15758248	15767395	-	769	-	- && - && -	-
gene-PYW08_013891	420.507	290.167	0.534621	0.000545718	0.103813	PYW08_013891	CM056781.1	7925841	7934276	-	3051	protein_coding	hypothetical protein && sp|Q86B47|Y8611_DROME Probable ATP-dependent RNA helicase CG8611 OS=Drosophila melanogaster OX=7227 GN=CG8611 PE=1 SV=1 && PF00270:DEAD/DEAH box helicase|PF00271:Helicase conserved C-terminal domain|PF13959:Domain of unknown function (DUF4217)	-
gene-PYW08_010153	30.4707	102.44	-1.74869	0.000605788	0.113594	PYW08_010153	CM056801.1	11790503	11793280	-	501	protein_coding	hypothetical protein && sp|P81048|GLOV_HYACE Gloverin OS=Hyalophora cecropia OX=7123 PE=1 SV=2 && PF10793:Gloverin-like protein	-
gene-PYW08_004677	14.3978	99.1394	-2.78479	0.000631691	0.116783	PYW08_004677	CM056792.1	19326925	19329380	-	1873	protein_coding	hypothetical protein && - && -	-
gene-PYW08_012919	346.793	622.334	-0.844215	0.000679903	0.12395	PYW08_012919	CM056807.1	12311185	12355984	+	2004	protein_coding	hypothetical protein && sp|Q5SNQ7|SRAC1_DANRE Protein SERAC1 OS=Danio rerio OX=7955 GN=serac1 PE=3 SV=1 && -	-
gene-PYW08_005091	338.511	180.38	0.908842	0.00069869	0.125544	PYW08_005091	CM056793.1	12855279	13025370	-	2919	protein_coding	hypothetical protein && sp|Q8I7Z8|HAM_DROME Transcription factor hamlet OS=Drosophila melanogaster OX=7227 GN=ham PE=2 SV=1 && PF00096:Zinc finger, C2H2 type	-
gene-PYW08_014651	168.116	13.0586	3.69057	0.000714473	0.125544	PYW08_014651	CM056782.1	9306088	9306760	+	423	protein_coding	hypothetical protein && sp|P45583|CU19_LOCMI Cuticle protein 19 OS=Locusta migratoria OX=7004 PE=1 SV=1 && PF00379:Insect cuticle protein	-
gene-PYW08_009374	534.178	345.986	0.627557	0.000717338	0.125544	PYW08_009374	CM056799.1	14159262	14166104	+	1614	protein_coding	hypothetical protein && sp|P55866|CASP3_XENLA Caspase-3 OS=Xenopus laevis OX=8355 GN=casp3 PE=2 SV=1 && PF00656:Caspase domain	-
gene-PYW08_007317	253.394	145.859	0.798146	0.000750115	0.129553	PYW08_007317	CM056778.1	25578386	25579650	+	576	protein_coding	hypothetical protein && sp|P82911|RT11_BOVIN 28S ribosomal protein S11, mitochondrial OS=Bos taurus OX=9913 GN=MRPS11 PE=1 SV=2 && PF00411:Ribosomal protein S11	-
gene-PYW08_013681	46.7393	96.1645	-1.04283	0.000773767	0.130889	PYW08_013681	CM056781.1	403582	405066	-	453	protein_coding	hypothetical protein && - && PF05458:Cd27 binding protein (Siva)	-
gene-PYW08_013675	1661.8	1101.88	0.592959	0.000777795	0.130889	PYW08_013675	CM056781.1	344429	346129	+	1701	protein_coding	hypothetical protein && sp|Q7SY23|AL4A1_DANRE Delta-1-pyrroline-5-carboxylate dehydrogenase, mitochondrial OS=Danio rerio OX=7955 GN=aldh4a1 PE=2 SV=1 && PF00171:Aldehyde dehydrogenase family	-
gene-PYW08_012867	58.4288	110.348	-0.917972	0.000802032	0.133259	PYW08_012867	CM056807.1	11003484	11009481	-	546	protein_coding	hypothetical protein && - && -	-
gene-PYW08_009252	336.484	113.891	1.5648	0.000842909	0.136687	PYW08_009252	CM056799.1	8993511	8994372	+	369	protein_coding	hypothetical protein && - && PF15868:Transcription activator MBF2	-
gene-PYW08_007338	20.0764	52.2248	-1.38052	0.000852764	0.136687	PYW08_007338	CM056778.1	26229704	26235568	+	1356	protein_coding	hypothetical protein && sp|O01735|YC91_CAEEL Uncharacterized MFS-type transporter C09D4.1 OS=Caenorhabditis elegans OX=6239 GN=C09D4.1 PE=3 SV=2 && PF07690:Major Facilitator Superfamily	-
gene-PYW08_015845	126.24	51.8222	1.28571	0.000854229	0.136687	PYW08_015845	CM056784.1	9830972	9858504	-	1776	protein_coding	hypothetical protein && - && PF07690:Major Facilitator Superfamily	-
novel.1420	2.68278	82.27	-4.9381	0.000864317	0.136687	-	CM056795.1	3093122	3094368	-	1247	-	- && - && -	-
gene-PYW08_004100	38.6491	14.3542	1.4355	0.000876027	0.13689	PYW08_004100	CM056791.1	20451269	20470954	+	3258	protein_coding	hypothetical protein && - && PF14924:Protein of unknown function (DUF4497)	-
gene-PYW08_000861	55.0485	95.1968	-0.789873	0.000892467	0.137818	PYW08_000861	CM056786.1	7844990	7851430	-	1599	protein_coding	hypothetical protein && sp|Q8CG07|WRIP1_RAT ATPase WRNIP1 OS=Rattus norvegicus OX=10116 GN=Wrnip1 PE=1 SV=1 && PF16193:AAA C-terminal domain|PF00004:ATPase family associated with various cellular activities (AAA)|PF12002:MgsA AAA+ ATPase C terminal	-
gene-PYW08_013452	11601	1850.73	2.64815	0.000938327	0.14224	PYW08_013452	CM056780.1	10682121	10682756	+	636	protein_coding	hypothetical protein && - && -	-
gene-PYW08_011292	1163.72	142.105	3.0342	0.000942777	0.14224	PYW08_011292	CM056805.1	8666914	8678802	-	270	protein_coding	hypothetical protein && - && -	-
gene-PYW08_011598	340.901	189.558	0.847438	0.000983202	0.146113	PYW08_011598	CM056779.1	4464728	4468825	+	1303	protein_coding	hypothetical protein && - && -	-
novel.1866	52.1406	20.9228	1.31568	0.000990711	0.146113	-	CM056801.1	9423341	9425856	+	2516	-	- && - && -	-
gene-PYW08_014839	73.5762	13.7951	2.4251	0.00104158	0.151328	PYW08_014839	CM056782.1	13642047	13655003	+	1125	protein_coding	hypothetical protein && sp|Q8N0N3|BGBP_PENMO Beta-1,3-glucan-binding protein OS=Penaeus monodon OX=6687 PE=2 SV=1 && PF00722:Glycosyl hydrolases family 16	-
gene-PYW08_014899	711.931	1221.95	-0.779463	0.00104913	0.151328	PYW08_014899	CM056782.1	16139388	16176819	+	7002	protein_coding	hypothetical protein && sp|Q5MGH0|SPI3_LONON Serine protease inhibitor 3/4 (Fragment) OS=Lonomia obliqua OX=304329 PE=1 SV=1 && PF01826:Trypsin Inhibitor like cysteine rich domain|PF00079:Serpin (serine protease inhibitor)	-
gene-PYW08_008939	1720.14	2683.54	-0.6417	0.00109616	0.156394	PYW08_008939	CM056798.1	18101879	18103026	-	528	protein_coding	hypothetical protein && - && -	-
gene-PYW08_006335	98.0871	35.8744	1.45592	0.00112748	0.159132	PYW08_006335	CM056795.1	12421117	12442381	+	1271	protein_coding	hypothetical protein && sp|Q10717|CYSP2_MAIZE Cysteine proteinase 2 OS=Zea mays OX=4577 GN=CCP2 PE=2 SV=1 && PF08246:Cathepsin propeptide inhibitor domain (I29)|PF00112:Papain family cysteine protease	-
gene-PYW08_013461	1855.04	311.895	2.57251	0.00115461	0.161228	PYW08_013461	CM056780.1	10769014	10770048	-	1035	protein_coding	hypothetical protein && - && -	-
gene-PYW08_014682	299.123	207.091	0.530511	0.00118645	0.163931	PYW08_014682	CM056782.1	9837775	9853681	-	1341	protein_coding	hypothetical protein && sp|Q9WTK7|STK11_MOUSE Serine/threonine-protein kinase STK11 OS=Mus musculus OX=10090 GN=Stk11 PE=1 SV=1 && PF00069:Protein kinase domain	-
novel.1326	93.119	366.713	-1.97756	0.00123109	0.168326	-	CM056794.1	7199778	7202171	-	1144	-	- && - && -	-
novel.1219	13.827	1.0289	3.80614	0.00124512	0.168489	-	CM056793.1	630329	633736	-	1529	-	- && - && -	-
gene-PYW08_012171	18.7812	66.4887	-1.82151	0.00134658	0.18036	PYW08_012171	CM056806.1	3075344	3105631	-	8514	protein_coding	hypothetical protein && - && -	-
gene-PYW08_009118	88.6181	43.2708	1.04044	0.00141733	0.187918	PYW08_009118	CM056799.1	6083572	6087624	+	429	protein_coding	hypothetical protein && sp|Q9D3P8|PLRKT_MOUSE Plasminogen receptor (KT) OS=Mus musculus OX=10090 GN=Plgrkt PE=1 SV=1 && PF10166:Uncharacterised conserved protein (DUF2368)	-
gene-PYW08_001132	1644.64	2839.61	-0.788085	0.00146756	0.192633	PYW08_001132	CM056786.1	14858075	14916766	-	1932	protein_coding	hypothetical protein && sp|Q6P1M0|S27A4_HUMAN Long-chain fatty acid transport protein 4 OS=Homo sapiens OX=9606 GN=SLC27A4 PE=1 SV=1 && PF00501:AMP-binding enzyme	-
gene-PYW08_008158	8.08723	28.4586	-1.81391	0.00159252	0.206964	PYW08_008158	CM056797.1	8866725	8877512	-	1299	protein_coding	hypothetical protein && sp|O62589|GD_DROME Serine protease gd OS=Drosophila melanogaster OX=7227 GN=gd PE=1 SV=2 && PF00089:Trypsin|PF16030:Serine protease gd N-terminus	-
gene-PYW08_015802	129.452	23.2021	2.48024	0.0016187	0.207055	PYW08_015802	CM056784.1	6393689	6414266	-	330	protein_coding	hypothetical protein && sp|P11919|ECLH_MANSE Eclosion hormone OS=Manduca sexta OX=7130 PE=1 SV=2 && PF04736:Eclosion hormone	-
gene-PYW08_003076	1809.65	3052.33	-0.754354	0.00162477	0.207055	PYW08_003076	CM056790.1	3865472	3865992	-	204	protein_coding	hypothetical protein && - && -	-
gene-PYW08_001485	267.033	137.272	0.96009	0.00169849	0.21437	PYW08_001485	CM056787.1	6341492	6354607	+	1701	protein_coding	hypothetical protein && sp|P83740|SC5A6_DROME Putative sodium-dependent multivitamin transporter OS=Drosophila melanogaster OX=7227 GN=CG32669 PE=2 SV=1 && PF00474:Sodium:solute symporter family	-
gene-PYW08_013653	34.683	73.7003	-1.09019	0.00182875	0.228611	PYW08_013653	CM056780.1	21178695	21179084	+	390	protein_coding	hypothetical protein && - && -	-
gene-PYW08_004049	236.283	63.0532	1.90667	0.00192956	0.238262	PYW08_004049	CM056791.1	18589912	18599514	+	921	protein_coding	hypothetical protein && sp|P02707|LECH_CHICK Hepatic lectin OS=Gallus gallus OX=9031 PE=1 SV=1 && PF00059:Lectin C-type domain	-
gene-PYW08_015505	61.2562	123.106	-1.00462	0.00194225	0.238262	PYW08_015505	CM056783.1	15933711	15962107	-	1410	protein_coding	hypothetical protein && - && PF07690:Major Facilitator Superfamily	-
gene-PYW08_014346	944.179	555.041	0.766569	0.00202032	0.242157	PYW08_014346	CM056781.1	20498629	20610842	-	2340	protein_coding	hypothetical protein && sp|Q9R087|GPC6_MOUSE Glypican-6 OS=Mus musculus OX=10090 GN=Gpc6 PE=1 SV=1 && PF01153:Glypican	-
gene-PYW08_008973	58.7059	386.472	-2.71871	0.00202621	0.242157	PYW08_008973	CM056799.1	245339	252247	-	6660	protein_coding	hypothetical protein && sp|Q99315|YG31B_YEAST Transposon Ty3-G Gag-Pol polyprotein OS=Saccharomyces cerevisiae (strain ATCC 204508 / S288c) OX=559292 GN=TY3B-G PE=1 SV=3 && PF17921:Integrase zinc binding domain|PF00078:Reverse transcriptase (RNA-dependent DNA polymerase)|PF17917:RNase H-like domain found in reverse transcriptase|PF00665:Integrase core domain	-
gene-PYW08_006910	2057.16	1196.11	0.782439	0.00202935	0.242157	PYW08_006910	CM056778.1	9916662	9917910	+	666	protein_coding	hypothetical protein && sp|P54985|PPIA_BLAGE Peptidyl-prolyl cis-trans isomerase OS=Blattella germanica OX=6973 GN=CYPA PE=2 SV=1 && PF00160:Cyclophilin type peptidyl-prolyl cis-trans isomerase/CLD	-
gene-PYW08_006525	99.1406	231.569	-1.22517	0.00210285	0.246918	PYW08_006525	CM056795.1	20642587	20647105	-	1305	protein_coding	hypothetical protein && sp|Q3T905|CBPB_HELZE Carboxypeptidase B OS=Helicoverpa zea OX=7113 GN=CPB PE=1 SV=1 && PF00246:Zinc carboxypeptidase|PF02244:Carboxypeptidase activation peptide	-
gene-PYW08_014924	247.038	148.274	0.736353	0.00211651	0.246918	PYW08_014924	CM056782.1	17576557	17586531	-	471	protein_coding	hypothetical protein && sp|Q3U0Y2|TM35B_MOUSE Transmembrane protein 35B OS=Mus musculus OX=10090 GN=Tmem35b PE=1 SV=2 && PF13564:DoxX-like family	-
gene-PYW08_001222	118.861	68.2369	0.801643	0.00212989	0.246918	PYW08_001222	CM056786.1	17837371	17841657	+	4287	protein_coding	hypothetical protein && - && PF05729:NACHT domain	-
gene-PYW08_001841	671.504	430.854	0.639836	0.0021445	0.246918	PYW08_001841	CM056787.1	23500332	23519980	-	1272	protein_coding	hypothetical protein && - && -	-
gene-PYW08_006811	287.47	145.17	0.987059	0.00220566	0.251752	PYW08_006811	CM056778.1	7754181	7761911	-	837	protein_coding	hypothetical protein && - && -	-
gene-PYW08_016076	3353.28	2302.51	0.510699	0.00223789	0.253228	PYW08_016076	CM056784.1	19961211	19973669	+	927	protein_coding	hypothetical protein && sp|Q9VXY7|LSD2_DROME Lipid storage droplets surface-binding protein 2 OS=Drosophila melanogaster OX=7227 GN=Lsd-2 PE=1 SV=1 && PF03036:Perilipin family	-
gene-PYW08_010702	79.1191	184.176	-1.21966	0.00234542	0.263128	PYW08_010702	CM056803.1	10110398	10110853	-	456	protein_coding	hypothetical protein && sp|O15946|LEB4_BOMMO Lebocin-4 OS=Bombyx mori OX=7091 GN=LEB4 PE=2 SV=1 && -	-
gene-PYW08_016147	17.2537	0.588196	4.79203	0.00236688	0.263285	PYW08_016147	CM056784.1	22321506	22328763	+	1593	protein_coding	hypothetical protein && sp|Q940M4|OCT7_ARATH Organic cation/carnitine transporter 7 OS=Arabidopsis thaliana OX=3702 GN=OCT7 PE=2 SV=1 && PF00083:Sugar (and other) transporter	-
novel.1637	22.3597	2.71218	3.07194	0.00244699	0.269909	-	CM056798.1	3792963	3800192	+	605	-	- && - && -	-
gene-PYW08_012183	22.5879	78.5245	-1.79634	0.00247762	0.27101	PYW08_012183	CM056806.1	3483099	3531896	+	11928	protein_coding	hypothetical protein && sp|Q90690|HAND2_CHICK Heart- and neural crest derivatives-expressed protein 2 OS=Gallus gallus OX=9031 GN=HAND2 PE=2 SV=1 && PF00010:Helix-loop-helix DNA-binding domain	-
gene-PYW08_004256	7.05578	64	-3.18341	0.00261907	0.27913	PYW08_004256	CM056792.1	4031693	4035326	+	420	protein_coding	hypothetical protein && sp|P0DQJ0|ASI3A_MACAT U-Asilidin(1)-Mar3a OS=Machimus arthriticus OX=1936065 PE=1 SV=1 && PF08036:Diapausin family of antimicrobial peptide	-
gene-PYW08_010732	486.101	212.097	1.19525	0.00262083	0.27913	PYW08_010732	CM056803.1	12008786	12018881	+	1488	protein_coding	hypothetical protein && sp|Q9UGQ3|GTR6_HUMAN Solute carrier family 2, facilitated glucose transporter member 6 OS=Homo sapiens OX=9606 GN=SLC2A6 PE=1 SV=2 && PF00083:Sugar (and other) transporter	-
gene-PYW08_007281	3518.91	1779.73	0.983633	0.00264444	0.27913	PYW08_007281	CM056778.1	24450630	24451697	-	756	protein_coding	hypothetical protein && - && -	-
gene-PYW08_009180	441.711	956.987	-1.11543	0.00265385	0.27913	PYW08_009180	CM056799.1	7027844	7039755	+	1347	protein_coding	hypothetical protein && sp|P27117|DCOR_BOVIN Ornithine decarboxylase OS=Bos taurus OX=9913 GN=ODC1 PE=2 SV=1 && PF02784:Pyridoxal-dependent decarboxylase, pyridoxal binding domain|PF00278:Pyridoxal-dependent decarboxylase, C-terminal sheet domain	-
gene-PYW08_004452	230.191	339.699	-0.501894	0.00265817	0.27913	PYW08_004452	CM056792.1	12174687	12180933	+	1578	protein_coding	hypothetical protein && sp|Q96T60|PNKP_HUMAN Bifunctional polynucleotide phosphatase/kinase OS=Homo sapiens OX=9606 GN=PNKP PE=1 SV=1 && PF08645:Polynucleotide kinase 3 phosphatase|PF17913:FHA domain|PF13671:AAA domain	-
gene-PYW08_007182	2613.25	3802.51	-0.501611	0.00272163	0.283525	PYW08_007182	CM056778.1	20276142	20278341	+	507	protein_coding	hypothetical protein && - && PF07084:Thyroid hormone-inducible hepatic protein Spot 14	-
gene-PYW08_001272	147.415	83.9803	0.813675	0.00279447	0.286057	PYW08_001272	CM056786.1	21198709	21203209	-	4501	protein_coding	hypothetical protein && sp|P10978|POLX_TOBAC Retrovirus-related Pol polyprotein from transposon TNT 1-94 OS=Nicotiana tabacum OX=4097 PE=2 SV=1 && PF07727:Reverse transcriptase (RNA-dependent DNA polymerase)|PF00665:Integrase core domain|PF14223:gag-polypeptide of LTR copia-type|PF13976:GAG-pre-integrase domain	-
gene-PYW08_011513	15.386	41.2439	-1.419	0.00281053	0.286057	PYW08_011513	CM056779.1	1841169	1856307	-	3024	protein_coding	hypothetical protein && sp|O52733|XYLT_LACBR D-xylose transporter OS=Lactobacillus brevis OX=1580 GN=xylT PE=1 SV=1 && PF00083:Sugar (and other) transporter|PF07690:Major Facilitator Superfamily	-
gene-PYW08_014621	103.663	3.48096	4.89262	0.00281131	0.286057	PYW08_014621	CM056782.1	9092411	9093360	+	309	protein_coding	hypothetical protein && - && -	-
gene-PYW08_015766	246.736	165.134	0.581029	0.00292494	0.295329	PYW08_015766	CM056784.1	4273384	4275012	+	519	protein_coding	hypothetical protein && sp|Q9VCC3|RT24_DROME 28S ribosomal protein S24, mitochondrial OS=Drosophila melanogaster OX=7227 GN=mRpS24 PE=3 SV=1 && PF14955:Mitochondrial ribosome subunit S24	-
gene-PYW08_002713	11.718	32.6831	-1.47719	0.00299875	0.30047	PYW08_002713	CM056789.1	10456418	10457098	-	681	protein_coding	hypothetical protein && - && -	-
gene-PYW08_006937	372.351	98.4217	1.92081	0.00308662	0.306932	PYW08_006937	CM056778.1	11047431	11076166	+	882	protein_coding	hypothetical protein && - && -	-
gene-PYW08_010202	0	8.08766	-5.44299	0.00311868	1	PYW08_010202	CM056801.1	15227244	15227798	+	555	protein_coding	hypothetical protein && - && -	-
gene-PYW08_013455	74.7647	4.35601	4.10876	0.00312335	0.308249	PYW08_013455	CM056780.1	10699838	10700275	+	438	protein_coding	hypothetical protein && - && -	-
gene-PYW08_007527	686.626	1074.4	-0.64623	0.00315506	0.308253	PYW08_007527	CM056796.1	8789805	8794991	+	5166	protein_coding	hypothetical protein && - && -	-
novel.1296	19.1435	3.04725	2.68105	0.00317036	0.308253	-	CM056794.1	12085954	12087795	+	648	-	- && - && -	-
gene-PYW08_014268	451.971	299.453	0.594421	0.00321737	0.310523	PYW08_014268	CM056781.1	17592636	17593840	+	393	protein_coding	hypothetical protein && sp|Q6B860|RT14_BOVIN 28S ribosomal protein S14, mitochondrial OS=Bos taurus OX=9913 GN=MRPS14 PE=1 SV=1 && PF00253:Ribosomal protein S14p/S29e	-
gene-PYW08_003381	164.302	103.04	0.670282	0.00326655	0.312969	PYW08_003381	CM056790.1	17672058	17675698	-	441	protein_coding	hypothetical protein && - && -	-
gene-PYW08_001905	122.074	195.69	-0.681969	0.00331175	0.314367	PYW08_001905	CM056788.1	783677	787600	+	1905	protein_coding	hypothetical protein && sp|Q13112|CAF1B_HUMAN Chromatin assembly factor 1 subunit B OS=Homo sapiens OX=9606 GN=CHAF1B PE=1 SV=1 && -	-
gene-PYW08_004114	734.769	452.307	0.700645	0.00334578	0.314367	PYW08_004114	CM056791.1	20831712	20890545	-	2115	protein_coding	hypothetical protein && sp|Q63448|ACOX3_RAT Peroxisomal acyl-coenzyme A oxidase 3 OS=Rattus norvegicus OX=10116 GN=Acox3 PE=1 SV=1 && PF02770:Acyl-CoA dehydrogenase, middle domain|PF01756:Acyl-CoA oxidase|PF00441:Acyl-CoA dehydrogenase, C-terminal domain	-
gene-PYW08_010147	40.8248	131.57	-1.68696	0.003353	0.314367	PYW08_010147	CM056801.1	11537782	11539983	+	621	protein_coding	hypothetical protein && sp|P86358|GLOV_HELVI Gloverin (Fragments) OS=Heliothis virescens OX=7102 PE=1 SV=1 && PF10793:Gloverin-like protein	-
gene-PYW08_005885	0.335347	6.99347	-4.28096	0.00341961	1	PYW08_005885	CM056794.1	20268640	20270035	-	1010	protein_coding	hypothetical protein && - && PF05485:THAP domain	-
gene-PYW08_009598	118.311	198.487	-0.747627	0.00346155	0.322244	PYW08_009598	CM056800.1	4224193	4226691	-	2499	protein_coding	hypothetical protein && sp|P08161|VE94_NPVAC Early 94 kDa protein OS=Autographa californica nuclear polyhedrosis virus OX=46015 PE=4 SV=2 && -	-
gene-PYW08_008979	140.744	89.1051	0.661088	0.0035203	0.325404	PYW08_008979	CM056799.1	492562	493509	+	948	protein_coding	hypothetical protein && - && -	-
gene-PYW08_007857	69.1765	119.199	-0.787206	0.00363068	0.329081	PYW08_007857	CM056796.1	18797415	18821761	+	3561	protein_coding	hypothetical protein && sp|P34739|TTF2_DROME Transcription termination factor 2 OS=Drosophila melanogaster OX=7227 GN=lds PE=1 SV=2 && PF00271:Helicase conserved C-terminal domain|PF00176:SNF2 family N-terminal domain	-
gene-PYW08_008366	21.2763	95.0376	-2.15971	0.00363096	0.329081	PYW08_008366	CM056797.1	14503405	14514778	+	1593	protein_coding	hypothetical protein && sp|Q9BDT0|GLCM_PANTR Lysosomal acid glucosylceramidase OS=Pan troglodytes OX=9598 GN=GBA PE=3 SV=1 && PF17189:Glycosyl hydrolase family 30 beta sandwich domain|PF02055:Glycosyl hydrolase family 30 TIM-barrel domain	-
gene-PYW08_002672	96.1556	48.4669	0.988673	0.00363528	0.329081	PYW08_002672	CM056789.1	9095504	9096331	+	828	protein_coding	hypothetical protein && - && -	-
gene-PYW08_006704	291.972	127.266	1.19895	0.0036678	0.32975	PYW08_006704	CM056778.1	4639044	4690651	+	768	protein_coding	hypothetical protein && - && -	-
gene-PYW08_001992	1017.69	1970.37	-0.953035	0.00370091	0.330463	PYW08_001992	CM056788.1	3841984	3846013	+	426	protein_coding	hypothetical protein && sp|P50717|LYS_HYPCU Lysozyme OS=Hyphantria cunea OX=39466 PE=2 SV=1 && PF00062:C-type lysozyme/alpha-lactalbumin family	-
gene-PYW08_002638	277.724	137.991	1.00976	0.00375108	0.33268	PYW08_002638	CM056789.1	7812036	7889010	-	579	protein_coding	hypothetical protein && sp|Q8BUZ1|ABRA_MOUSE Actin-binding Rho-activating protein OS=Mus musculus OX=10090 GN=Abra PE=1 SV=1 && PF14705:Costars	-
gene-PYW08_003271	245.159	436.09	-0.830573	0.00388483	0.34223	PYW08_003271	CM056790.1	12969261	12986269	+	1182	protein_coding	hypothetical protein && sp|Q9VCU9|DCR1_DROME Endoribonuclease Dcr-1 OS=Drosophila melanogaster OX=7227 GN=Dcr-1 PE=1 SV=1 && PF00636:Ribonuclease III domain	-
gene-PYW08_002059	486.285	267.31	0.864506	0.00402486	0.350696	PYW08_002059	CM056788.1	7918409	7997077	-	1239	protein_coding	hypothetical protein && sp|Q9N2M8|HDC_DROME Headcase protein OS=Drosophila melanogaster OX=7227 GN=hdc PE=1 SV=2 && PF15353:Headcase protein family homologue|PF16002:Headcase protein	-
gene-PYW08_006377	48.5218	22.4491	1.11733	0.00408842	0.350696	PYW08_006377	CM056795.1	14343581	14368976	-	570	protein_coding	hypothetical protein && sp|Q5RC69|DCTD_PONAB Deoxycytidylate deaminase OS=Pongo abelii OX=9601 GN=DCTD PE=2 SV=1 && PF00383:Cytidine and deoxycytidylate deaminase zinc-binding region	-
gene-PYW08_002849	10.3079	74.4979	-2.85256	0.00410022	0.350696	PYW08_002849	CM056789.1	17493187	17498965	+	4889	protein_coding	hypothetical protein && sp|Q99315|YG31B_YEAST Transposon Ty3-G Gag-Pol polyprotein OS=Saccharomyces cerevisiae (strain ATCC 204508 / S288c) OX=559292 GN=TY3B-G PE=1 SV=3 && PF00665:Integrase core domain|PF17921:Integrase zinc binding domain|PF00078:Reverse transcriptase (RNA-dependent DNA polymerase)|PF17917:RNase H-like domain found in reverse transcriptase	-
gene-PYW08_014183	357.03	514.43	-0.526357	0.00413515	0.350696	PYW08_014183	CM056781.1	15573077	15579529	-	1692	protein_coding	hypothetical protein && sp|P12992|ESTJ_HELVI Juvenile hormone esterase OS=Heliothis virescens OX=7102 PE=1 SV=2 && PF00135:Carboxylesterase family	-
gene-PYW08_006737	257.461	164.652	0.511308	0.00413884	0.350696	PYW08_006737	CM056778.1	5633687	5666221	+	834	protein_coding	hypothetical protein && sp|Q03161|YMY9_YEAST Glucose-6-phosphate 1-epimerase OS=Saccharomyces cerevisiae (strain ATCC 204508 / S288c) OX=559292 GN=YMR099C PE=1 SV=1 && PF01263:Aldose 1-epimerase	-
gene-PYW08_007365	47.3088	140.031	-1.5655	0.00414124	0.350696	PYW08_007365	CM056778.1	27364163	27364663	+	501	protein_coding	hypothetical protein && sp|P34328|HSP10_CAEEL Heat shock protein Hsp-12.2 OS=Caenorhabditis elegans OX=6239 GN=hsp-12.2 PE=3 SV=1 && PF00011:Hsp20/alpha crystallin family	-
gene-PYW08_009776	209.275	370.815	-0.824857	0.0042353	0.355085	PYW08_009776	CM056800.1	13004552	13026057	-	1833	protein_coding	hypothetical protein && - && -	-
gene-PYW08_009660	597.806	385.755	0.632649	0.00424716	0.355085	PYW08_009660	CM056800.1	8238473	8239143	-	528	protein_coding	hypothetical protein && sp|Q8MS27|RM35_DROME 39S ribosomal protein L35, mitochondrial OS=Drosophila melanogaster OX=7227 GN=mRpL35 PE=2 SV=1 && PF01632:Ribosomal protein L35	-
gene-PYW08_013597	25.5226	9.94299	1.35573	0.00430757	0.357856	PYW08_013597	CM056780.1	17616821	17623900	+	294	protein_coding	hypothetical protein && - && -	-
novel.2204	89.5524	153.547	-0.778975	0.00446555	0.367831	-	CM056806.1	3579556	3588104	+	8272	-	- && - && -	-
gene-PYW08_013459	3603.39	426.416	3.07914	0.00449621	0.367831	PYW08_013459	CM056780.1	10758304	10759080	+	777	protein_coding	hypothetical protein && - && -	-
gene-PYW08_008191	146.585	93.7894	0.644867	0.00451898	0.367831	PYW08_008191	CM056797.1	10009372	10009905	-	534	protein_coding	hypothetical protein && - && -	-
gene-PYW08_005665	324.324	194.335	0.73874	0.00456473	0.367831	PYW08_005665	CM056794.1	11561565	11583464	-	1584	protein_coding	hypothetical protein && sp|Q157S1|CRTC1_RAT CREB-regulated transcription coactivator 1 OS=Rattus norvegicus OX=10116 GN=Crtc1 PE=1 SV=1 && PF12884:Transducer of regulated CREB activity, N terminus|PF12886:Transducer of regulated CREB activity, C terminus	-
gene-PYW08_011899	9.06198	23.5372	-1.377	0.00458416	0.367831	PYW08_011899	CM056779.1	15269402	15273586	+	1005	protein_coding	hypothetical protein && sp|Q6DKE0|DHDH_XENLA Trans-1,2-dihydrobenzene-1,2-diol dehydrogenase OS=Xenopus laevis OX=8355 GN=dhdh PE=2 SV=1 && PF01408:Oxidoreductase family, NAD-binding Rossmann fold	-
gene-PYW08_007752	185.792	75.2472	1.30501	0.00459579	0.367831	PYW08_007752	CM056796.1	14399655	14444012	+	4254	protein_coding	hypothetical protein && - && PF13927:Immunoglobulin domain	-
gene-PYW08_007571	23.4047	5.62071	2.07197	0.00464488	0.369508	PYW08_007571	CM056796.1	9572408	9578208	-	690	protein_coding	hypothetical protein && sp|Q9W0H3|LDAH_DROME Lipid droplet-associated hydrolase OS=Drosophila melanogaster OX=7227 GN=sturkopf PE=1 SV=1 && PF10230:Lipid-droplet associated hydrolase	-
gene-PYW08_012076	100.481	61.5485	0.708736	0.0047619	0.376176	PYW08_012076	CM056806.1	263428	282802	+	1098	protein_coding	hypothetical protein && sp|Q5RDW1|MTG2_PONAB Mitochondrial ribosome-associated GTPase 2 OS=Pongo abelii OX=9601 GN=MTG2 PE=2 SV=1 && PF01018:GTP1/OBG|PF01926:50S ribosome-binding GTPase	-
gene-PYW08_011733	51.1881	6.04718	3.09093	0.00478602	0.376176	PYW08_011733	CM056779.1	9289804	9296973	+	750	protein_coding	hypothetical protein && - && PF01395:PBP/GOBP family	-
gene-PYW08_003312	8659.53	1189.93	2.86345	0.00490566	0.381978	PYW08_003312	CM056790.1	14843887	14844797	-	690	protein_coding	hypothetical protein && - && -	-
gene-PYW08_008000	107.085	54.2167	0.98362	0.00499931	0.381978	PYW08_008000	CM056797.1	2623115	2625602	-	663	protein_coding	hypothetical protein && sp|Q8IWL3|HSC20_HUMAN Iron-sulfur cluster co-chaperone protein HscB OS=Homo sapiens OX=9606 GN=HSCB PE=1 SV=3 && PF00226:DnaJ domain|PF07743:HSCB C-terminal oligomerisation domain	-
gene-PYW08_002058	128.646	72.9492	0.821631	0.00502183	0.381978	PYW08_002058	CM056788.1	7917956	7918288	-	333	protein_coding	hypothetical protein && - && -	-
gene-PYW08_014701	238.067	151.344	0.654085	0.00504152	0.381978	PYW08_014701	CM056782.1	10525299	10724427	-	2526	protein_coding	hypothetical protein && sp|Q6ZMT1|STAC2_HUMAN SH3 and cysteine-rich domain-containing protein 2 OS=Homo sapiens OX=9606 GN=STAC2 PE=1 SV=1 && PF00130:Phorbol esters/diacylglycerol binding domain (C1 domain)	-
gene-PYW08_008953	12.7762	1.96949	2.71059	0.00505626	0.381978	PYW08_008953	CM056798.1	18491067	18500935	-	1410	protein_coding	hypothetical protein && sp|Q9VCA2|ORCT_DROME Organic cation transporter protein OS=Drosophila melanogaster OX=7227 GN=Orct PE=1 SV=1 && PF00083:Sugar (and other) transporter	-
gene-PYW08_004789	732.92	1209.97	-0.501586	0.00506335	0.381978	PYW08_004789	CM056793.1	946142	954001	+	1056	protein_coding	hypothetical protein && - && PF15009:Transmembrane protein 173	-
gene-PYW08_001918	963.499	181.363	2.40964	0.00509437	0.381978	PYW08_001918	CM056788.1	1164239	1182596	-	1017	protein_coding	hypothetical protein && - && PF00379:Insect cuticle protein	-
gene-PYW08_007590	1513.63	2223.08	-0.554737	0.00511921	0.381978	PYW08_007590	CM056796.1	10839652	10863541	+	5790	protein_coding	hypothetical protein && sp|F1MKX4|PSME4_BOVIN Proteasome activator complex subunit 4 OS=Bos taurus OX=9913 GN=PSME4 PE=1 SV=1 && PF11919:Domain of unknown function (DUF3437)|PF16507:Proteasome-substrate-size regulator, mid region	-
gene-PYW08_005229	23.1125	8.51983	1.4519	0.00512176	0.381978	PYW08_005229	CM056793.1	17475126	17476555	+	1388	protein_coding	hypothetical protein && - && -	-
gene-PYW08_007148	5296.01	3048.08	0.796988	0.0051946	0.385222	PYW08_007148	CM056778.1	19023931	19026946	+	585	protein_coding	hypothetical protein && sp|Q08738|CU30_BOMMO Larval cuticle protein LCP-30 OS=Bombyx mori OX=7091 GN=LCP30 PE=1 SV=2 && PF00379:Insect cuticle protein	-
gene-PYW08_007203	160.633	45.6483	1.81878	0.00527069	0.388669	PYW08_007203	CM056778.1	20836918	20838085	-	709	protein_coding	hypothetical protein && - && -	-
gene-PYW08_010748	658.708	423.759	0.636752	0.00535257	0.391372	PYW08_010748	CM056803.1	12561444	12617332	+	1938	protein_coding	hypothetical protein && sp|A8J4S9|TREA_APIME Trehalase OS=Apis mellifera OX=7460 PE=1 SV=1 && PF01204:Trehalase	-
gene-PYW08_002823	69.1572	40.9349	0.756211	0.00536698	0.391372	PYW08_002823	CM056789.1	16828740	16868797	-	3972	protein_coding	hypothetical protein && sp|Q7Z3S7|CA2D4_HUMAN Voltage-dependent calcium channel subunit alpha-2/delta-4 OS=Homo sapiens OX=9606 GN=CACNA2D4 PE=1 SV=2 && PF08399:VWA N-terminal|PF00092:von Willebrand factor type A domain|PF08473:Neuronal voltage-dependent calcium channel alpha 2acd	-
gene-PYW08_012312	4.34767	17.7699	-2.03263	0.00559265	0.405575	PYW08_012312	CM056806.1	7834981	7861800	+	2178	protein_coding	hypothetical protein && - && PF00059:Lectin C-type domain	-
gene-PYW08_004950	328.015	209.701	0.64518	0.00583547	0.41949	PYW08_004950	CM056793.1	7046641	7047247	-	405	protein_coding	hypothetical protein && - && -	-
gene-PYW08_008022	213.416	83.3417	1.35878	0.00586582	0.41949	PYW08_008022	CM056797.1	3787942	3796309	-	942	protein_coding	hypothetical protein && - && PF00650:CRAL/TRIO domain	-
gene-PYW08_007280	957.58	294.886	1.69968	0.0058804	0.41949	PYW08_007280	CM056778.1	24447567	24448549	+	747	protein_coding	hypothetical protein && - && -	-
gene-PYW08_010076	2.00763	10.4808	-2.38669	0.00602138	0.427225	PYW08_010076	CM056801.1	7111082	7176101	+	1317	protein_coding	hypothetical protein && - && PF13927:Immunoglobulin domain|PF07686:Immunoglobulin V-set domain	-
gene-PYW08_015658	272.467	596.707	-1.1315	0.00610095	0.430543	PYW08_015658	CM056783.1	23269646	23302518	+	4854	protein_coding	hypothetical protein && sp|Q8N961|ABTB2_HUMAN Ankyrin repeat and BTB/POZ domain-containing protein 2 OS=Homo sapiens OX=9606 GN=ABTB2 PE=2 SV=2 && PF00651:BTB/POZ domain|PF12796:Ankyrin repeats (3 copies)	-
gene-PYW08_000866	180.246	302.05	-0.746194	0.00627913	0.434978	PYW08_000866	CM056786.1	7884462	7896770	+	1869	protein_coding	hypothetical protein && sp|Q9NQC7|CYLD_HUMAN Ubiquitin carboxyl-terminal hydrolase CYLD OS=Homo sapiens OX=9606 GN=CYLD PE=1 SV=1 && PF01302:CAP-Gly domain	-
gene-PYW08_003926	51.3881	14.9352	1.79028	0.00630551	0.434978	PYW08_003926	CM056791.1	14671427	14676556	-	792	protein_coding	hypothetical protein && - && PF00059:Lectin C-type domain	-
novel.2174	161.252	74.9602	1.10273	0.00634907	0.434978	-	CM056805.1	8199582	8202261	-	2619	-	- && - && -	-
gene-PYW08_001074	861.488	600.451	0.511435	0.00636394	0.434978	PYW08_001074	CM056786.1	12924221	12926023	+	1721	protein_coding	hypothetical protein && sp|Q3SZV8|ROMO1_BOVIN Reactive oxygen species modulator 1 OS=Bos taurus OX=9913 GN=ROMO1 PE=3 SV=1 && PF00078:Reverse transcriptase (RNA-dependent DNA polymerase)	-
gene-PYW08_002422	81.7516	45.6008	0.843824	0.00641517	0.434978	PYW08_002422	CM056788.1	21586090	21590005	+	651	protein_coding	hypothetical protein && - && PF07114:Transmembrane protein 126	-
gene-PYW08_009244	2551.11	1620.92	0.654265	0.00642557	0.434978	PYW08_009244	CM056799.1	8913526	8915669	+	591	protein_coding	hypothetical protein && - && PF15868:Transcription activator MBF2	-
gene-PYW08_015603	416.998	286.234	0.542918	0.00642766	0.434978	PYW08_015603	CM056783.1	19633454	19634959	+	747	protein_coding	hypothetical protein && - && PF10147:Growth arrest and DNA-damage-inducible proteins-interacting protein 1	-
gene-PYW08_011974	591.818	284.636	1.05659	0.00644716	0.434978	PYW08_011974	CM056779.1	18783819	18833603	+	1338	protein_coding	hypothetical protein && sp|Q7T070|RHBG_DANRE Ammonium transporter Rh type B OS=Danio rerio OX=7955 GN=rhbg PE=2 SV=1 && PF00909:Ammonium Transporter Family	-
novel.506	19.5563	50.5188	-1.37418	0.00646204	0.434978	-	CM056782.1	18138644	18141481	-	253	-	- && - && -	-
gene-PYW08_001090	319.631	225.374	0.517266	0.00652904	0.437246	PYW08_001090	CM056786.1	13184490	13227970	+	2214	protein_coding	hypothetical protein && sp|Q9VXD9|MTH1_DROME Probable G-protein coupled receptor Mth-like 1 OS=Drosophila melanogaster OX=7227 GN=mthl1 PE=2 SV=1 && -	-
gene-PYW08_005833	419.811	259.6	0.694738	0.00658012	0.43843	PYW08_005833	CM056794.1	16835669	16869282	-	858	protein_coding	hypothetical protein && sp|Q9V576|WUN_DROME Putative phosphatidate phosphatase OS=Drosophila melanogaster OX=7227 GN=wun PE=1 SV=2 && PF01569:PAP2 superfamily	-
gene-PYW08_004354	246.718	30.7283	3.00691	0.00662383	0.439113	PYW08_004354	CM056792.1	8477741	8482178	-	1503	protein_coding	hypothetical protein && sp|Q23835|AMY1_DROAN Alpha-amylase 1 OS=Drosophila ananassae OX=7217 GN=Amy35 PE=3 SV=3 && PF02806:Alpha amylase, C-terminal all-beta domain|PF00128:Alpha amylase, catalytic domain	-
gene-PYW08_016637	292.627	198.626	0.511458	0.00673416	0.4422	PYW08_016637	CM056785.1	16381252	16384270	-	477	protein_coding	hypothetical protein && sp|Q2NL27|RT23_BOVIN 28S ribosomal protein S23, mitochondrial OS=Bos taurus OX=9913 GN=MRPS23 PE=1 SV=1 && PF10484:Mitochondrial ribosomal protein S23	-
gene-PYW08_003840	104.089	51.4076	1.02036	0.00676257	0.4422	PYW08_003840	CM056791.1	11838882	11841378	+	588	protein_coding	hypothetical protein && - && PF04117:Mpv17 / PMP22 family	-
gene-PYW08_002591	644.416	4477.59	-2.79664	0.006781	0.4422	PYW08_002591	CM056789.1	5926642	5927811	-	1170	protein_coding	hypothetical protein && sp|Q5RBM6|BUP1_PONAB Beta-ureidopropionase OS=Pongo abelii OX=9601 GN=UPB1 PE=2 SV=1 && PF00795:Carbon-nitrogen hydrolase	-
gene-PYW08_014335	386.921	236.513	0.711568	0.00682792	0.4422	PYW08_014335	CM056781.1	20160002	20166360	+	1704	protein_coding	hypothetical protein && sp|Q9VGN7|EXD2_DROME Exonuclease 3'-5' domain-containing protein 2 OS=Drosophila melanogaster OX=7227 GN=Exd2 PE=2 SV=2 && PF01612:3'-5' exonuclease	-
gene-PYW08_016378	13.3887	70.1223	-2.38684	0.00684121	0.4422	PYW08_016378	CM056785.1	6922551	6924850	-	1845	protein_coding	hypothetical protein && sp|P18172|DHGL_DROPS Glucose dehydrogenase [FAD, quinone] OS=Drosophila pseudoobscura pseudoobscura OX=46245 GN=Gld PE=3 SV=4 && PF05199:GMC oxidoreductase|PF00732:GMC oxidoreductase	-
novel.2125	95.7529	193.769	-1.01567	0.00697498	0.4422	-	CM056805.1	4942524	4950857	+	8288	-	- && - && -	-
gene-PYW08_003648	1123.37	665.849	0.755057	0.00707231	0.4422	PYW08_003648	CM056791.1	5368878	5442826	+	3582	protein_coding	hypothetical protein && sp|Q8T8C0|NOS_BOMMO Nitric oxide synthase OS=Bombyx mori OX=7091 GN=NOS PE=2 SV=1 && PF00175:Oxidoreductase NAD-binding domain|PF00667:FAD binding domain|PF00258:Flavodoxin|PF02898:Nitric oxide synthase, oxygenase domain	-
gene-PYW08_007544	181.641	110.46	0.717893	0.00709863	0.4422	PYW08_007544	CM056796.1	9250183	9252224	-	1098	protein_coding	hypothetical protein && sp|Q568L5|A1A1B_DANRE Aldo-keto reductase family 1 member A1-B OS=Danio rerio OX=7955 GN=akr1a1b PE=2 SV=1 && PF00248:Aldo/keto reductase family	-
gene-PYW08_003145	172.06	39.0476	2.14282	0.00715256	0.4422	PYW08_003145	CM056790.1	7695475	7705277	+	714	protein_coding	hypothetical protein && - && PF06585:Haemolymph juvenile hormone binding protein (JHBP)	-
novel.792	105.617	32.8214	1.68973	0.00715915	0.4422	-	CM056787.1	5833694	5857236	+	4173	-	- && - && -	-
gene-PYW08_014448	41.1561	99.8659	-1.2791	0.00720055	0.4422	PYW08_014448	CM056782.1	1979638	1996042	-	3474	protein_coding	hypothetical protein && sp|Q01603|PERO_DROME Peroxidase OS=Drosophila melanogaster OX=7227 GN=Pxd PE=2 SV=2 && PF03098:Animal haem peroxidase	-
gene-PYW08_002492	412.01	277.985	0.568384	0.00725069	0.4422	PYW08_002492	CM056789.1	1110392	1113057	+	651	protein_coding	hypothetical protein && - && -	-
gene-PYW08_015637	222.259	97.4594	1.19135	0.00727418	0.4422	PYW08_015637	CM056783.1	22624066	22635228	+	234	protein_coding	hypothetical protein && - && -	-
gene-PYW08_007286	1307.66	442.556	1.56328	0.00727882	0.4422	PYW08_007286	CM056778.1	24528001	24529920	-	1635	protein_coding	hypothetical protein && - && -	-
gene-PYW08_007139	303.246	205.874	0.558575	0.00731651	0.4422	PYW08_007139	CM056778.1	18250266	18287914	-	1413	protein_coding	hypothetical protein && sp|Q7PIR5|TRET1_ANOGA Facilitated trehalose transporter Tret1 OS=Anopheles gambiae OX=7165 GN=Tret1 PE=1 SV=3 && PF00083:Sugar (and other) transporter	-
gene-PYW08_008468	20.5177	57.258	-1.48011	0.00747813	0.4422	PYW08_008468	CM056797.1	18417867	18421648	-	3111	protein_coding	hypothetical protein && sp|Q96DM1|PGBD4_HUMAN PiggyBac transposable element-derived protein 4 OS=Homo sapiens OX=9606 GN=PGBD4 PE=2 SV=3 && PF13843:Transposase IS4	-
gene-PYW08_008831	71.0173	142.995	-1.01203	0.00754112	0.4422	PYW08_008831	CM056798.1	14889951	14915651	-	1272	protein_coding	hypothetical protein && - && PF00646:F-box domain	-
gene-PYW08_016410	822.55	1190.39	-0.533408	0.00756209	0.4422	PYW08_016410	CM056785.1	8165028	8167394	+	963	protein_coding	hypothetical protein && - && PF03145:Seven in absentia protein family	-
novel.254	1110.44	598.403	0.892106	0.00759066	0.4422	-	CM056779.1	4482037	4506601	+	3977	-	- && - && -	-
gene-PYW08_014064	81.3459	148.495	-0.866665	0.00759298	0.4422	PYW08_014064	CM056781.1	12757089	12763332	-	2652	protein_coding	hypothetical protein && - && -	-
gene-PYW08_000291	153.571	254.566	-0.502236	0.00759489	0.4422	PYW08_000291	CM056777.1	14896575	14920964	+	2010	protein_coding	hypothetical protein && sp|Q9VP61|ACSA_DROME Acetyl-coenzyme A synthetase OS=Drosophila melanogaster OX=7227 GN=AcCoAS PE=2 SV=1 && PF16177:Acetyl-coenzyme A synthetase N-terminus|PF13193:AMP-binding enzyme C-terminal domain|PF00501:AMP-binding enzyme	-
gene-PYW08_004428	19.4415	40.4848	-1.05852	0.00762656	0.4422	PYW08_004428	CM056792.1	11051407	11116812	+	3357	protein_coding	hypothetical protein && - && PF00057:Low-density lipoprotein receptor domain class A|PF00431:CUB domain	-
novel.2384	2.67388	11.5033	-2.10466	0.00768413	0.4422	-	CM056807.1	5553339	5556231	-	2893	-	- && sp|P21328|RTJK_DROME RNA-directed DNA polymerase from mobile element jockey OS=Drosophila melanogaster OX=7227 GN=pol PE=1 SV=1 && -	-
gene-PYW08_013171	1.01501	18.8073	-4.21439	0.00773432	0.4422	PYW08_013171	CM056780.1	2169625	2172791	+	1212	protein_coding	hypothetical protein && - && PF02958:Ecdysteroid kinase	-
gene-PYW08_015415	1142.37	632.989	0.852096	0.00774467	0.4422	PYW08_015415	CM056783.1	12778206	12806732	-	2106	protein_coding	hypothetical protein && sp|Q8NFU0|BEST4_HUMAN Bestrophin-4 OS=Homo sapiens OX=9606 GN=BEST4 PE=2 SV=1 && PF01062:Bestrophin, RFP-TM, chloride channel	-
gene-PYW08_014844	512.896	312.363	0.71653	0.00777553	0.4422	PYW08_014844	CM056782.1	13704924	13712703	-	1404	protein_coding	hypothetical protein && sp|P46441|N2B_HAEIR Putative ATPase N2B OS=Haematobia irritans OX=7368 PE=2 SV=1 && PF03969:AFG1-like ATPase	-
gene-PYW08_016801	211.411	99.359	1.09169	0.00777655	0.4422	PYW08_016801	CM056785.1	22040196	22050137	-	1485	protein_coding	hypothetical protein && sp|Q964T2|CP9E2_BLAGE Cytochrome P450 9e2 OS=Blattella germanica OX=6973 GN=CYP9E2 PE=2 SV=1 && PF00067:Cytochrome P450	-
gene-PYW08_013679	352.657	211.222	0.740951	0.00779541	0.4422	PYW08_013679	CM056781.1	372729	373799	+	411	protein_coding	hypothetical protein && sp|P0C7P0|CISD3_HUMAN CDGSH iron-sulfur domain-containing protein 3, mitochondrial OS=Homo sapiens OX=9606 GN=CISD3 PE=1 SV=1 && PF09360:Iron-binding zinc finger CDGSH type	-
novel.1764	3345.62	1332.88	1.32774	0.00781073	0.4422	-	CM056799.1	8932308	8935486	-	849	-	- && - && -	-
gene-PYW08_002196	156.251	73.6089	1.08806	0.00782833	0.4422	PYW08_002196	CM056788.1	13338523	13351671	+	1767	protein_coding	hypothetical protein && - && -	-
gene-PYW08_011986	3.37292	21.8309	-2.69249	0.00783805	0.4422	PYW08_011986	CM056779.1	19551313	19573329	+	1695	protein_coding	hypothetical protein && sp|Q8MS59|WAT_DROME Fatty acyl-CoA reductase wat OS=Drosophila melanogaster OX=7227 GN=wat PE=1 SV=1 && PF07993:Male sterility protein|PF03015:Male sterility protein	-
gene-PYW08_014303	729.927	430.878	0.760826	0.00784528	0.4422	PYW08_014303	CM056781.1	19002406	19026828	+	1101	protein_coding	hypothetical protein && sp|Q9CYL5|GAPR1_MOUSE Golgi-associated plant pathogenesis-related protein 1 OS=Mus musculus OX=10090 GN=Glipr2 PE=1 SV=3 && PF00188:Cysteine-rich secretory protein family	-
gene-PYW08_014524	859.877	352.696	1.28637	0.00785214	0.4422	PYW08_014524	CM056782.1	5605194	5661639	+	1530	protein_coding	hypothetical protein && sp|A9ZSY2|TRET1_APILI Facilitated trehalose transporter Tret1 OS=Apis mellifera ligustica OX=7469 GN=Tret1 PE=1 SV=1 && PF00083:Sugar (and other) transporter	-
gene-PYW08_005747	295.629	186.78	0.663446	0.00786551	0.4422	PYW08_005747	CM056794.1	14721976	14722927	+	537	protein_coding	hypothetical protein && sp|Q9VJ38|RM13_DROME 39S ribosomal protein L13, mitochondrial OS=Drosophila melanogaster OX=7227 GN=mRpL13 PE=2 SV=2 && PF00572:Ribosomal protein L13	-
gene-PYW08_012010	725.376	1110.08	-0.501927	0.00792322	0.4422	PYW08_012010	CM056779.1	21181585	21214340	+	1437	protein_coding	hypothetical protein && sp|P10173|FUMH_PIG Fumarate hydratase, mitochondrial OS=Sus scrofa OX=9823 GN=FH PE=1 SV=2 && PF10415:Fumarase C C-terminus|PF00206:Lyase	-
gene-PYW08_016949	19.7171	106.601	-2.4349	0.00793283	0.4422	PYW08_016949	JARGEH010000059.1	94826	101351	-	5632	protein_coding	hypothetical protein && sp|Q99315|YG31B_YEAST Transposon Ty3-G Gag-Pol polyprotein OS=Saccharomyces cerevisiae (strain ATCC 204508 / S288c) OX=559292 GN=TY3B-G PE=1 SV=3 && PF00078:Reverse transcriptase (RNA-dependent DNA polymerase)|PF17921:Integrase zinc binding domain|PF17917:RNase H-like domain found in reverse transcriptase|PF00665:Integrase core domain	-
gene-PYW08_003428	287.301	197.039	0.544794	0.00793614	0.4422	PYW08_003428	CM056790.1	20223130	20223456	-	327	protein_coding	hypothetical protein && sp|Q96HJ9|FMC1_HUMAN Protein FMC1 homolog OS=Homo sapiens OX=9606 GN=FMC1 PE=1 SV=2 && -	-
gene-PYW08_016390	10.4436	33.2229	-1.66627	0.00796297	0.4422	PYW08_016390	CM056785.1	7227192	7233896	+	567	protein_coding	hypothetical protein && sp|P18172|DHGL_DROPS Glucose dehydrogenase [FAD, quinone] OS=Drosophila pseudoobscura pseudoobscura OX=46245 GN=Gld PE=3 SV=4 && PF00732:GMC oxidoreductase	-
gene-PYW08_015481	252.339	157.942	0.677148	0.00799212	0.4422	PYW08_015481	CM056783.1	15167297	15176982	-	687	protein_coding	hypothetical protein && sp|Q0P5B3|RBTN1_BOVIN Rhombotin-1 OS=Bos taurus OX=9913 GN=LMO1 PE=2 SV=1 && PF00412:LIM domain	-
gene-PYW08_004178	11.7836	2.34401	2.35922	0.00803494	0.4422	PYW08_004178	CM056792.1	678758	679750	-	993	protein_coding	hypothetical protein && - && -	-
novel.1322	69.1669	501.412	-2.85795	0.00805164	0.4422	-	CM056794.1	6526272	6535009	-	1317	-	- && - && -	-
novel.1168	84.4689	45.0063	0.909016	0.0081921	0.44804	-	CM056792.1	18554648	18567953	-	2268	-	- && - && -	-
gene-PYW08_015382	144.138	93.9612	0.619317	0.00830566	0.452365	PYW08_015382	CM056783.1	11908186	11909427	+	678	protein_coding	hypothetical protein && - && -	-
gene-PYW08_009930	166.42	102.56	0.70078	0.00834984	0.452893	PYW08_009930	CM056801.1	616336	634368	+	1320	protein_coding	hypothetical protein && - && -	-
gene-PYW08_000326	820.949	306.634	1.42131	0.00842863	0.453788	PYW08_000326	CM056777.1	16259485	16260178	+	468	protein_coding	hypothetical protein && sp|P35554|FTN_DROME Flightin OS=Drosophila melanogaster OX=7227 GN=fln PE=2 SV=1 && -	-
gene-PYW08_004926	95.5293	148.587	-0.636419	0.00844198	0.453788	PYW08_004926	CM056793.1	6207789	6261684	+	1740	protein_coding	hypothetical protein && sp|Q9NBW1|FRIZ4_DROME Frizzled-4 OS=Drosophila melanogaster OX=7227 GN=fz4 PE=2 SV=2 && PF01392:Fz domain|PF01534:Frizzled/Smoothened family membrane region	-
gene-PYW08_008613	12.0772	27.0409	-1.15795	0.00847006	0.453788	PYW08_008613	CM056798.1	6977534	6979491	+	1037	protein_coding	hypothetical protein && - && -	-
gene-PYW08_010498	1012.07	676.696	0.581127	0.00854523	0.454296	PYW08_010498	CM056802.1	13140368	13150499	+	1344	protein_coding	hypothetical protein && sp|B4L8V5|CUE_DROMO Protein cueball OS=Drosophila mojavensis OX=7230 GN=cue PE=3 SV=1 && -	-
gene-PYW08_014101	803.638	553.872	0.510041	0.00854876	0.454296	PYW08_014101	CM056781.1	14066199	14084039	-	2004	protein_coding	hypothetical protein && sp|Q9W3K5|GSH1_DROME Glutamate--cysteine ligase OS=Drosophila melanogaster OX=7227 GN=Gclc PE=2 SV=1 && PF03074:Glutamate-cysteine ligase	-
novel.2166	79.6828	204.222	-1.35718	0.00864724	0.457676	-	CM056805.1	4579004	4584091	-	1841	-	- && - && -	-
gene-PYW08_008733	138.445	76.7896	0.851145	0.00888545	0.468395	PYW08_008733	CM056798.1	10059502	10066039	+	864	protein_coding	hypothetical protein && sp|Q9BXW4|MLP3C_HUMAN Microtubule-associated proteins 1A/1B light chain 3C OS=Homo sapiens OX=9606 GN=MAP1LC3C PE=1 SV=1 && PF02991:Autophagy protein Atg8 ubiquitin like	-
gene-PYW08_003575	470.638	675.459	-0.501828	0.0090524	0.473681	PYW08_003575	CM056791.1	2430351	2438390	+	780	protein_coding	hypothetical protein && sp|Q32KY0|APOD_BOVIN Apolipoprotein D OS=Bos taurus OX=9913 GN=APOD PE=2 SV=1 && PF00061:Lipocalin / cytosolic fatty-acid binding protein family	-
gene-PYW08_011814	432.169	269.056	0.684623	0.0090579	0.473681	PYW08_011814	CM056779.1	12174449	12175533	+	267	protein_coding	hypothetical protein && sp|Q9VYD7|TIM9_DROME Mitochondrial import inner membrane translocase subunit Tim9 OS=Drosophila melanogaster OX=7227 GN=Tim9a PE=3 SV=1 && -	-
gene-PYW08_006965	72.8923	153.563	-1.07456	0.00935554	0.487305	PYW08_006965	CM056778.1	12330226	12354772	-	1488	protein_coding	hypothetical protein && sp|Q3U481|MFS12_MOUSE Major facilitator superfamily domain-containing protein 12 OS=Mus musculus OX=10090 GN=Mfsd12 PE=1 SV=1 && PF13347:MFS/sugar transport protein	-
gene-PYW08_016174	39.9487	72.8528	-0.870184	0.00939756	0.487559	PYW08_016174	CM056784.1	23225187	23232016	-	6807	protein_coding	hypothetical protein && - && -	-
gene-PYW08_010491	0.329391	7.40808	-4.35215	0.00941728	1	PYW08_010491	CM056802.1	13012311	13025284	-	837	protein_coding	hypothetical protein && - && PF11901:Protein of unknown function (DUF3421)	-
novel.1719	5586.21	3614.14	0.628171	0.00950193	0.491033	-	CM056799.1	8921756	8924315	+	1217	-	- && - && -	-
gene-PYW08_014517	485.033	684.172	-0.501146	0.00962766	0.492911	PYW08_014517	CM056782.1	5321742	5362146	-	4575	protein_coding	hypothetical protein && sp|Q8IZH2|XRN1_HUMAN 5'-3' exoribonuclease 1 OS=Homo sapiens OX=9606 GN=XRN1 PE=1 SV=1 && PF18129:Xrn1 SH3-like domain|PF03159:XRN 5'-3' exonuclease N-terminus|PF18332:Exoribonuclease Xrn1 D1 domain|PF17846:Xrn1 helical domain	-
gene-PYW08_010093	7.03196	37.6032	-2.41822	0.00964705	0.492911	PYW08_010093	CM056801.1	7902375	7912708	-	1173	protein_coding	hypothetical protein && sp|Q6RY07|CHIA_RAT Acidic mammalian chitinase OS=Rattus norvegicus OX=10116 GN=Chia PE=2 SV=1 && PF00704:Glycosyl hydrolases family 18	-
gene-PYW08_004631	4076.02	2746.67	0.569578	0.0097079	0.492911	PYW08_004631	CM056792.1	17383876	17398538	-	687	protein_coding	hypothetical protein && sp|Q2KHU0|SERB_BOVIN Phosphoserine phosphatase OS=Bos taurus OX=9913 GN=PSPH PE=2 SV=1 && PF00702:haloacid dehalogenase-like hydrolase	-
gene-PYW08_015217	412.378	588.45	-0.513726	0.0097486	0.492911	PYW08_015217	CM056783.1	6725505	6727359	+	258	protein_coding	hypothetical protein && - && -	-
gene-PYW08_015013	1786.76	2883.57	-0.690557	0.00978536	0.492911	PYW08_015013	CM056782.1	21392894	21397400	-	1500	protein_coding	hypothetical protein && - && PF03281:Mab-21 protein	-
gene-PYW08_015610	151.741	49.6914	1.61305	0.0098128	0.492911	PYW08_015610	CM056783.1	19735178	19741799	-	1659	protein_coding	hypothetical protein && sp|D6WMZ8|ESTJ_TRICA Juvenile hormone esterase OS=Tribolium castaneum OX=7070 GN=Tcjhe PE=1 SV=2 && PF00135:Carboxylesterase family	-
gene-PYW08_002135	313.151	206.781	0.511104	0.00982393	0.492911	PYW08_002135	CM056788.1	11392887	11405837	+	1464	protein_coding	hypothetical protein && sp|P16554|NUMB_DROME Protein numb OS=Drosophila melanogaster OX=7227 GN=numb PE=1 SV=2 && PF06311:NUMB domain|PF00640:Phosphotyrosine interaction domain (PTB/PID)	-
gene-PYW08_007492	341.769	231.088	0.502753	0.00983869	0.492911	PYW08_007492	CM056796.1	6536918	6539455	+	2226	protein_coding	hypothetical protein && sp|P29617|PROS_DROME Homeobox protein prospero OS=Drosophila melanogaster OX=7227 GN=pros PE=1 SV=3 && -	-
gene-PYW08_007186	685.844	432.045	0.666947	0.0101452	0.502935	PYW08_007186	CM056778.1	20483353	20487932	+	576	protein_coding	hypothetical protein && sp|Q9QYJ7|DS13B_MOUSE Dual specificity protein phosphatase 13 isoform B OS=Mus musculus OX=10090 GN=Dusp13 PE=1 SV=1 && PF00782:Dual specificity phosphatase, catalytic domain	-
gene-PYW08_007557	594.878	834.75	-0.501322	0.0101501	0.502935	PYW08_007557	CM056796.1	9360881	9367385	+	1749	protein_coding	hypothetical protein && sp|Q14181|DPOA2_HUMAN DNA polymerase alpha subunit B OS=Homo sapiens OX=9606 GN=POLA2 PE=1 SV=2 && PF08418:DNA polymerase alpha subunit B N-terminal|PF04042:DNA polymerase alpha/epsilon subunit B	-
gene-PYW08_016430	290.012	199.91	0.53684	0.010191	0.502935	PYW08_016430	CM056785.1	8504378	8538088	+	3069	protein_coding	hypothetical protein && sp|O75460|ERN1_HUMAN Serine/threonine-protein kinase/endoribonuclease IRE1 OS=Homo sapiens OX=9606 GN=ERN1 PE=1 SV=2 && PF00069:Protein kinase domain|PF06479:Ribonuclease 2-5A	-
gene-PYW08_002071	145.123	85.1886	0.772126	0.010192	0.502935	PYW08_002071	CM056788.1	8588137	8595223	-	1242	protein_coding	hypothetical protein && sp|O16868|FUZZY_DROME Protein fuzzy OS=Drosophila melanogaster OX=7227 GN=fuz PE=2 SV=1 && -	-
gene-PYW08_016080	5.69947	33.3391	-2.55184	0.0103161	0.50715	PYW08_016080	CM056784.1	20074725	20076071	+	1347	protein_coding	hypothetical protein && - && PF03260:Lepidopteran low molecular weight (30 kD) lipoprotein	-
gene-PYW08_016205	0.34281	5.89839	-4.0407	0.0103803	1	PYW08_016205	CM056785.1	614752	618843	-	804	protein_coding	hypothetical protein && sp|A8Y1P7|BRE4_CAEBR Beta-1,4-N-acetylgalactosaminyltransferase bre-4 OS=Caenorhabditis briggsae OX=6238 GN=bre-4 PE=3 SV=1 && PF02709:N-terminal domain of galactosyltransferase|PF13733:N-terminal region of glycosyl transferase group 7	-
gene-PYW08_000254	12.0817	2.6712	2.20392	0.0104362	0.508048	PYW08_000254	CM056777.1	13323675	13329473	-	5699	protein_coding	hypothetical protein && sp|P16425|Y2R2_DROME Putative 115 kDa protein in type-1 retrotransposable element R1DM OS=Drosophila melanogaster OX=7227 GN=R1A1-element\ORF2 PE=4 SV=1 && PF00075:RNase H|PF00078:Reverse transcriptase (RNA-dependent DNA polymerase)|PF14529:Endonuclease-reverse transcriptase	-
gene-PYW08_004541	2377.1	2985.22	-0.500583	0.0104813	0.508048	PYW08_004541	CM056792.1	14924761	14926970	+	804	protein_coding	hypothetical protein && sp|B5FXN8|THOC4_TAEGU THO complex subunit 4 OS=Taeniopygia guttata OX=59729 GN=ALYREF PE=2 SV=1 && PF00076:RNA recognition motif. (a.k.a. RRM, RBD, or RNP domain)|PF13865:C-terminal duplication domain of Friend of PRMT1	-
gene-PYW08_016244	122.174	175.687	-0.52507	0.0104909	0.508048	PYW08_016244	CM056785.1	2089521	2090650	+	351	protein_coding	hypothetical protein && sp|Q6TH01|C10_DANRE Protein C10 OS=Danio rerio OX=7955 GN=si:dkey-29f10.1 PE=2 SV=1 && PF14974:Protein C10	-
gene-PYW08_010857	416.658	623.232	-0.581307	0.0105882	0.508048	PYW08_010857	CM056804.1	1670205	1706650	+	2289	protein_coding	hypothetical protein && - && -	-
gene-PYW08_012730	8.74156	21.697	-1.31093	0.0105956	0.508048	PYW08_012730	CM056807.1	7470456	7506833	-	1275	protein_coding	hypothetical protein && - && PF05485:THAP domain	-
gene-PYW08_000854	1180.02	739.106	0.674873	0.0106202	0.508048	PYW08_000854	CM056786.1	7620814	7621416	-	477	protein_coding	hypothetical protein && sp|C8VJR5|ALNC_EMENI NADH-cytochrome b5 reductase-like protein alnC OS=Emericella nidulans (strain FGSC A4 / ATCC 38163 / CBS 112.46 / NRRL 194 / M139) OX=227321 GN=alnC PE=2 SV=1 && PF00173:Cytochrome b5-like Heme/Steroid binding domain	-
gene-PYW08_011896	140.59	75.341	0.899201	0.0106292	0.508048	PYW08_011896	CM056779.1	14947720	14960480	+	2457	protein_coding	hypothetical protein && - && -	-
gene-PYW08_009211	36.1928	11.0608	1.7235	0.0107704	0.508048	PYW08_009211	CM056799.1	8249043	8252440	-	3171	protein_coding	hypothetical protein && - && -	-
gene-PYW08_015209	248.474	511.974	-1.04269	0.0108327	0.508048	PYW08_015209	CM056783.1	6616784	6622148	-	1710	protein_coding	hypothetical protein && - && -	-
gene-PYW08_005761	187.936	105.498	0.834227	0.0108428	0.508048	PYW08_005761	CM056794.1	15242387	15242761	-	375	protein_coding	hypothetical protein && - && PF06747:CHCH domain	-
gene-PYW08_013821	26.244	52.1578	-0.9939	0.0108573	0.508048	PYW08_013821	CM056781.1	5237913	5239322	+	534	protein_coding	hypothetical protein && - && -	-
novel.830	652.902	457.591	0.521236	0.0108686	0.508048	-	CM056787.1	8019194	8022141	-	2948	-	- && - && -	-
gene-PYW08_006764	1295.51	3391.4	-1.38833	0.0108707	0.508048	PYW08_006764	CM056778.1	7161361	7163007	-	765	protein_coding	hypothetical protein && sp|P35047|TRYC_MANSE Trypsin, alkaline C OS=Manduca sexta OX=7130 PE=2 SV=1 && PF00089:Trypsin	-
gene-PYW08_000917	102.469	67.7876	0.593926	0.0108901	0.508048	PYW08_000917	CM056786.1	8838624	8840295	+	942	protein_coding	hypothetical protein && sp|A7YVD7|NDUF6_BOVIN NADH dehydrogenase (ubiquinone) complex I, assembly factor 6 OS=Bos taurus OX=9913 GN=NDUFAF6 PE=2 SV=1 && PF00494:Squalene/phytoene synthase	-
gene-PYW08_001574	323.109	208.861	0.629772	0.0109393	0.508048	PYW08_001574	CM056787.1	10335847	10338155	-	591	protein_coding	hypothetical protein && sp|Q9V9Z1|RM32_DROME 39S ribosomal protein L32, mitochondrial OS=Drosophila melanogaster OX=7227 GN=mRpL32 PE=2 SV=1 && -	-
gene-PYW08_008187	301.793	183.125	0.72153	0.0109537	0.508048	PYW08_008187	CM056797.1	9706027	9748015	-	1155	protein_coding	hypothetical protein && sp|Q9NX52|RHBL2_HUMAN Rhomboid-related protein 2 OS=Homo sapiens OX=9606 GN=RHBDL2 PE=1 SV=2 && PF13499:EF-hand domain pair|PF01694:Rhomboid family	-
gene-PYW08_016513	9.05301	1.98526	2.21379	0.0110384	0.510175	PYW08_016513	CM056785.1	11866942	11876536	+	1074	protein_coding	hypothetical protein && sp|Q9VG09|YELF_DROME L-dopachrome tautomerase yellow-f OS=Drosophila melanogaster OX=7227 GN=yellow-f PE=1 SV=1 && PF03022:Major royal jelly protein	-
gene-PYW08_014221	2398.85	1672.52	0.502841	0.0111875	0.514379	PYW08_014221	CM056781.1	16383626	16404850	-	1200	protein_coding	hypothetical protein && sp|P49583|PCY1_CAEEL Putative choline-phosphate cytidylyltransferase OS=Caenorhabditis elegans OX=6239 GN=F08C6.2 PE=3 SV=2 && PF01467:Cytidylyltransferase-like	-
gene-PYW08_000462	92.9808	57.3099	0.697406	0.0112077	0.514379	PYW08_000462	CM056777.1	23372189	23373727	-	1539	protein_coding	hypothetical protein && sp|Q9MYY0|HPSE_BOVIN Heparanase OS=Bos taurus OX=9913 GN=HPSE PE=2 SV=2 && PF03662:Glycosyl hydrolase family 79, N-terminal domain	-
gene-PYW08_007459	9699.11	6399.27	0.599961	0.0114868	0.52431	PYW08_007459	CM056796.1	5116294	5258194	-	10494	protein_coding	hypothetical protein && sp|Q868Z9|PPN_DROME Papilin OS=Drosophila melanogaster OX=7227 GN=Ppn PE=1 SV=2 && PF00090:Thrombospondin type 1 domain|PF07679:Immunoglobulin I-set domain|PF05986:ADAM-TS Spacer 1|PF00014:Kunitz/Bovine pancreatic trypsin inhibitor domain|PF08686:PLAC (protease and lacunin) domain	-
gene-PYW08_003269	803.203	1209.55	-0.590654	0.0116162	0.52431	PYW08_003269	CM056790.1	12922434	12955150	+	3936	protein_coding	hypothetical protein && sp|Q6TV19|DICER_DANRE Endoribonuclease Dicer OS=Danio rerio OX=7955 GN=dicer1 PE=2 SV=2 && PF00636:Ribonuclease III domain|PF04851:Type III restriction enzyme, res subunit|PF02170:PAZ domain|PF03368:Dicer dimerisation domain|PF00271:Helicase conserved C-terminal domain	-
gene-PYW08_010762	875.261	623.219	0.503776	0.0116609	0.52431	PYW08_010762	CM056803.1	13764094	13788013	+	897	protein_coding	hypothetical protein && - && -	-
gene-PYW08_014094	227.919	347.71	-0.609184	0.0116824	0.52431	PYW08_014094	CM056781.1	13977635	14000224	-	2499	protein_coding	hypothetical protein && sp|Q9XYP8|GCP3_DROME Gamma-tubulin complex component 3 OS=Drosophila melanogaster OX=7227 GN=Grip91 PE=1 SV=2 && PF17681:Gamma tubulin complex component N-terminal|PF04130:Gamma tubulin complex component C-terminal	-
gene-PYW08_002003	3.31924	17.6143	-2.39713	0.0117658	0.52431	PYW08_002003	CM056788.1	3954543	3954914	-	372	protein_coding	hypothetical protein && - && -	-
gene-PYW08_004406	394.251	247.478	0.507696	0.0117767	0.52431	PYW08_004406	CM056792.1	9984563	9992146	+	633	protein_coding	hypothetical protein && sp|Q6NXD2|CHM2B_DANRE Charged multivesicular body protein 2b OS=Danio rerio OX=7955 GN=chmp2b PE=2 SV=1 && PF03357:Snf7	-
gene-PYW08_004029	408.883	265.904	0.510053	0.0118253	0.52431	PYW08_004029	CM056791.1	17813726	17833396	+	2802	protein_coding	hypothetical protein && - && -	-
gene-PYW08_007049	861.623	651.908	0.501204	0.0119048	0.52431	PYW08_007049	CM056778.1	15275643	15283277	+	522	protein_coding	hypothetical protein && sp|Q6DFJ3|FUD1B_XENLA FUN14 domain-containing protein 1B OS=Xenopus laevis OX=8355 GN=fundc1-b PE=2 SV=1 && PF04930:FUN14 family	-
gene-PYW08_007213	130.32	193.122	-0.567296	0.0119136	0.52431	PYW08_007213	CM056778.1	21137159	21171069	-	1632	protein_coding	hypothetical protein && sp|Q9V422|RYK2_DROME Tyrosine-protein kinase Dnt OS=Drosophila melanogaster OX=7227 GN=dnt PE=2 SV=2 && PF07714:Protein tyrosine kinase|PF02019:WIF domain	-
novel.1010	16.7527	4.53506	1.88805	0.0119446	0.52431	-	CM056790.1	22568162	22569963	+	1718	-	- && - && -	-
gene-PYW08_010400	45.678	80.3832	-0.818128	0.0119508	0.52431	PYW08_010400	CM056802.1	7536729	7594747	-	2787	protein_coding	hypothetical protein && sp|Q08180|ICCR_DROME Irregular chiasm C-roughest protein OS=Drosophila melanogaster OX=7227 GN=rst PE=1 SV=2 && PF13927:Immunoglobulin domain|PF08205:CD80-like C2-set immunoglobulin domain|PF07679:Immunoglobulin I-set domain	-
novel.2250	0	12.1024	-6.02776	0.0119613	0.52431	-	CM056806.1	1640469	1651115	-	551	-	- && - && -	-
novel.700	0	11.6135	-5.96762	0.0119651	0.52431	-	CM056785.1	6697827	6698966	-	1140	-	- && - && -	-
gene-PYW08_006437	804.215	544.877	0.50955	0.0119833	0.52431	PYW08_006437	CM056795.1	18063082	18080979	-	372	protein_coding	hypothetical protein && - && -	-
gene-PYW08_015165	92.0566	61.2789	0.586756	0.0120985	0.526515	PYW08_015165	CM056783.1	3477491	3564199	-	1263	protein_coding	hypothetical protein && sp|Q9W056|C1139_DROME Proton-coupled amino acid transporter-like protein CG1139 OS=Drosophila melanogaster OX=7227 GN=CG1139 PE=2 SV=1 && PF01490:Transmembrane amino acid transporter protein	-
gene-PYW08_003557	1283.86	651.447	0.979103	0.0121139	0.526515	PYW08_003557	CM056791.1	2132128	2153197	+	738	protein_coding	hypothetical protein && sp|Q9ZV02|SWET9_ARATH Bidirectional sugar transporter SWEET9 OS=Arabidopsis thaliana OX=3702 GN=SWEET9 PE=1 SV=1 && PF03083:Sugar efflux transporter for intercellular exchange	-
gene-PYW08_007601	3957.06	1987.72	0.993441	0.0122404	0.530255	PYW08_007601	CM056796.1	11023309	11063898	-	1119	protein_coding	hypothetical protein && sp|P59889|S39A1_DANRE Zinc transporter ZIP1 OS=Danio rerio OX=7955 GN=slc39a1 PE=2 SV=1 && PF02535:ZIP Zinc transporter	-
gene-PYW08_009777	377.052	552.33	-0.550534	0.0123506	0.531377	PYW08_009777	CM056800.1	13037576	13044722	-	1911	protein_coding	hypothetical protein && - && -	-
gene-PYW08_008952	23.4762	61.0927	-1.38266	0.0123556	0.531377	PYW08_008952	CM056798.1	18478476	18485451	-	1287	protein_coding	hypothetical protein && sp|Q9VCA2|ORCT_DROME Organic cation transporter protein OS=Drosophila melanogaster OX=7227 GN=Orct PE=1 SV=1 && PF00083:Sugar (and other) transporter	-
gene-PYW08_003465	635.978	994.017	-0.644401	0.0123877	0.531377	PYW08_003465	CM056790.1	22006388	22054743	-	10584	protein_coding	hypothetical protein && sp|A1Z713|VPS13_DROME Vacuolar protein sorting-associated protein 13 OS=Drosophila melanogaster OX=7227 GN=Vps13 PE=1 SV=2 && PF12624:N-terminal region of Chorein or VPS13|PF06650:SHR-binding domain of vacuolar-sorting associated protein 13|PF16909:Vacuolar-sorting-associated 13 protein C-terminal|PF16908:Vacuolar sorting-associated protein 13, N-terminal|PF16910:Repeating…	-
gene-PYW08_015067	89.757	377.807	-2.07331	0.0124679	0.533072	PYW08_015067	CM056782.1	23826603	23834752	+	1542	protein_coding	hypothetical protein && sp|Q27589|CP4D2_DROME Cytochrome P450 4d2 OS=Drosophila melanogaster OX=7227 GN=Cyp4d2 PE=2 SV=2 && PF00067:Cytochrome P450	-
gene-PYW08_016391	27.0875	73.8207	-1.44314	0.0126054	0.534726	PYW08_016391	CM056785.1	7234050	7235219	+	1170	protein_coding	hypothetical protein && sp|P18173|DHGL_DROME Glucose dehydrogenase [FAD, quinone] OS=Drosophila melanogaster OX=7227 GN=Gld PE=3 SV=3 && PF00732:GMC oxidoreductase|PF05199:GMC oxidoreductase	-
gene-PYW08_013454	547.808	10.3874	5.72191	0.0126336	0.534726	PYW08_013454	CM056780.1	10690893	10691609	-	717	protein_coding	hypothetical protein && - && -	-
gene-PYW08_008375	150.717	1034.95	-2.77952	0.0126747	0.534726	PYW08_008375	CM056797.1	14732140	14773171	-	6978	protein_coding	hypothetical protein && sp|P19096|FAS_MOUSE Fatty acid synthase OS=Mus musculus OX=10090 GN=Fasn PE=1 SV=2 && PF08659:KR domain|PF00109:Beta-ketoacyl synthase, N-terminal domain|PF00698:Acyl transferase domain|PF16197:Ketoacyl-synthetase C-terminal extension|PF02801:Beta-ketoacyl synthase, C-terminal domain	-
gene-PYW08_009383	62.292	34.1409	0.867596	0.012718	0.534726	PYW08_009383	CM056799.1	14785402	14786580	+	1179	protein_coding	hypothetical protein && sp|O33921|AGP_SALTY Glucose-1-phosphatase OS=Salmonella typhimurium (strain LT2 / SGSC1412 / ATCC 700720) OX=99287 GN=agp PE=3 SV=2 && PF00328:Histidine phosphatase superfamily (branch 2)	-
gene-PYW08_005958	554.009	408.381	0.501457	0.0127424	0.534726	PYW08_005958	CM056795.1	1174961	1179561	+	891	protein_coding	hypothetical protein && sp|Q5RBL0|YIPF1_PONAB Protein YIPF1 OS=Pongo abelii OX=9601 GN=YIPF1 PE=2 SV=1 && PF04893:Yip1 domain	-
gene-PYW08_003546	229.521	427.958	-0.899261	0.012761	0.534726	PYW08_003546	CM056791.1	1420662	1963237	+	3870	protein_coding	hypothetical protein && sp|Q9R1V4|ADA11_MOUSE Disintegrin and metalloproteinase domain-containing protein 11 OS=Mus musculus OX=10090 GN=Adam11 PE=1 SV=2 && PF08516:ADAM cysteine-rich|PF01562:Reprolysin family propeptide|PF01421:Reprolysin (M12B) family zinc metalloprotease|PF00200:Disintegrin	-
gene-PYW08_010251	23.5179	99.2777	-2.07942	0.0127917	0.534726	PYW08_010251	CM056801.1	17649587	17664326	-	1731	protein_coding	hypothetical protein && sp|P35502|ESTF_MYZPE Esterase FE4 OS=Myzus persicae OX=13164 PE=1 SV=1 && PF00135:Carboxylesterase family	-
gene-PYW08_011497	31.3577	93.9068	-1.5823	0.0129023	0.536351	PYW08_011497	CM056779.1	1043586	1052100	+	3780	protein_coding	hypothetical protein && sp|P91711|XDH_DROSU Xanthine dehydrogenase OS=Drosophila subobscura OX=7241 GN=Xdh PE=3 SV=1 && PF01315:Aldehyde oxidase and xanthine dehydrogenase, a/b hammerhead domain|PF02738:Molybdopterin-binding domain of aldehyde dehydrogenase|PF00941:FAD binding domain in molybdopterin dehydrogenase|PF01799:[2Fe-2S] binding domain|PF03450:CO dehydrogenase flavoprotein C-terminal do…	-
gene-PYW08_004346	22.1199	7.2709	1.61854	0.0129253	0.536351	PYW08_004346	CM056792.1	8010401	8029353	+	1143	protein_coding	hypothetical protein && sp|O97366|PPAF1_HOLDI Phenoloxidase-activating factor 1 OS=Holotrichia diomphalia OX=33394 GN=PPAF1 PE=1 SV=1 && PF00089:Trypsin	-
gene-PYW08_010720	77.6738	41.5466	0.906962	0.0129782	0.536351	PYW08_010720	CM056803.1	11696726	11697586	+	861	protein_coding	hypothetical protein && - && -	-
gene-PYW08_011911	1078.43	2504.05	-1.2153	0.012994	0.536351	PYW08_011911	CM056779.1	15701984	15705436	+	894	protein_coding	hypothetical protein && sp|O15393|TMPS2_HUMAN Transmembrane protease serine 2 OS=Homo sapiens OX=9606 GN=TMPRSS2 PE=1 SV=3 && PF00089:Trypsin	-
gene-PYW08_015884	2129.63	1247.8	0.771389	0.0131983	0.543076	PYW08_015884	CM056784.1	11970888	11988301	-	2406	protein_coding	hypothetical protein && sp|Q01603|PERO_DROME Peroxidase OS=Drosophila melanogaster OX=7227 GN=Pxd PE=2 SV=2 && PF03098:Animal haem peroxidase	-
gene-PYW08_002749	471.892	1282.58	-1.4427	0.0132692	0.544287	PYW08_002749	CM056789.1	13236515	13236736	+	222	protein_coding	hypothetical protein && sp|P85213|DEF1_GALME Defensin OS=Galleria mellonella OX=7137 PE=1 SV=2 && -	-
gene-PYW08_005703	251.106	150.663	0.738753	0.0133199	0.544662	PYW08_005703	CM056794.1	12160630	12179359	+	1437	protein_coding	hypothetical protein && sp|Q96NT5|PCFT_HUMAN Proton-coupled folate transporter OS=Homo sapiens OX=9606 GN=SLC46A1 PE=1 SV=1 && PF07690:Major Facilitator Superfamily	-
gene-PYW08_004098	158.731	103.783	0.615088	0.0134188	0.545486	PYW08_004098	CM056791.1	20439543	20441651	-	954	protein_coding	hypothetical protein && sp|A3KPP4|S2535_DANRE Solute carrier family 25 member 35 OS=Danio rerio OX=7955 GN=slc25a35 PE=2 SV=1 && PF00153:Mitochondrial carrier protein	-
gene-PYW08_009253	32.7947	9.97365	1.727	0.0134361	0.545486	PYW08_009253	CM056799.1	8999654	9001034	-	369	protein_coding	hypothetical protein && - && PF15868:Transcription activator MBF2	-
gene-PYW08_003783	393.411	532.708	-0.501254	0.0135066	0.545486	PYW08_003783	CM056791.1	10906919	10923512	+	1407	protein_coding	hypothetical protein && sp|Q9RKU5|ALLB_STRCO Allantoinase OS=Streptomyces coelicolor (strain ATCC BAA-471 / A3(2) / M145) OX=100226 GN=allB PE=3 SV=1 && PF01979:Amidohydrolase family	-
gene-PYW08_011568	310.355	442.424	-0.511552	0.0135173	0.545486	PYW08_011568	CM056779.1	4110581	4160243	+	3798	protein_coding	hypothetical protein && sp|Q7G192|ALDO2_ARATH Indole-3-acetaldehyde oxidase OS=Arabidopsis thaliana OX=3702 GN=AAO2 PE=1 SV=2 && PF02738:Molybdopterin-binding domain of aldehyde dehydrogenase|PF03450:CO dehydrogenase flavoprotein C-terminal domain|PF00941:FAD binding domain in molybdopterin dehydrogenase|PF01315:Aldehyde oxidase and xanthine dehydrogenase, a/b hammerhead domain|PF01799:[2Fe-2S] b…	-
gene-PYW08_008277	276.402	428.979	-0.505569	0.0135595	0.545486	PYW08_008277	CM056797.1	12388233	12427148	-	5622	protein_coding	hypothetical protein && sp|E9PSL7|CTRO_RAT Citron rho-interacting kinase OS=Rattus norvegicus OX=10116 GN=Cit PE=1 SV=1 && PF00780:CNH domain|PF00069:Protein kinase domain	-
gene-PYW08_003609	2873.99	1934.11	0.504901	0.0136348	0.545486	PYW08_003609	CM056791.1	3795320	3796870	+	666	protein_coding	hypothetical protein && sp|Q3SZZ2|XBP1_BOVIN X-box-binding protein 1 OS=Bos taurus OX=9913 GN=XBP1 PE=2 SV=1 && PF07716:Basic region leucine zipper	-
gene-PYW08_006779	899.691	1359.28	-0.595516	0.0136697	0.545486	PYW08_006779	CM056778.1	7265689	7267268	-	756	protein_coding	hypothetical protein && sp|P35042|TRYP_CHOFU Trypsin CFT-1 OS=Choristoneura fumiferana OX=7141 PE=1 SV=1 && PF00089:Trypsin	-
gene-PYW08_000752	2039.99	237.241	3.10431	0.0136725	0.545486	PYW08_000752	CM056786.1	3915237	3916130	-	600	protein_coding	hypothetical protein && sp|P45590|CU66_HYACE Larval/pupal rigid cuticle protein 66 OS=Hyalophora cecropia OX=7123 GN=CP66 PE=1 SV=1 && PF00379:Insect cuticle protein	-
gene-PYW08_012884	128.578	71.8809	0.840405	0.0137647	0.545904	PYW08_012884	CM056807.1	11431038	11433087	+	1598	protein_coding	hypothetical protein && - && -	-
gene-PYW08_016426	386.185	238.051	0.699282	0.0138068	0.545904	PYW08_016426	CM056785.1	8403421	8404745	-	648	protein_coding	hypothetical protein && sp|Q95SS8|TMM70_DROME Transmembrane protein 70 homolog, mitochondrial OS=Drosophila melanogaster OX=7227 GN=CG7506 PE=2 SV=1 && PF06979:Assembly, mitochondrial proton-transport ATP synth complex	-
gene-PYW08_004052	4.39238	14.2297	-1.69971	0.0138077	0.545904	PYW08_004052	CM056791.1	19043554	19057570	+	1362	protein_coding	hypothetical protein && - && PF07679:Immunoglobulin I-set domain	-
gene-PYW08_014195	335.961	494.328	-0.501853	0.0138969	0.54778	PYW08_014195	CM056781.1	15910015	15931852	+	5553	protein_coding	hypothetical protein && sp|Q9ULU4|PKCB1_HUMAN Protein kinase C-binding protein 1 OS=Homo sapiens OX=9606 GN=ZMYND8 PE=1 SV=2 && PF00439:Bromodomain|PF00855:PWWP domain	-
gene-PYW08_009243	1798.97	1066.56	0.754359	0.0139405	0.547853	PYW08_009243	CM056799.1	8906718	8909094	-	513	protein_coding	hypothetical protein && - && -	-
novel.201	25.2885	70.6921	-1.48629	0.0141717	0.555086	-	CM056778.1	10559021	10586636	-	5564	-	- && - && -	-
gene-PYW08_011735	87.5794	34.0118	1.36349	0.0142439	0.555086	PYW08_011735	CM056779.1	9304609	9309686	-	327	protein_coding	hypothetical protein && - && PF01395:PBP/GOBP family	-
gene-PYW08_013184	185.495	263.616	-0.508378	0.0142514	0.555086	PYW08_013184	CM056780.1	2494244	2497327	+	3084	protein_coding	hypothetical protein && - && -	-
gene-PYW08_014742	470.714	237.886	0.984607	0.0143591	0.557628	PYW08_014742	CM056782.1	11557649	11604053	-	1310	protein_coding	hypothetical protein && sp|Q9VH14|TIMP_DROME Tissue inhibitor of metalloproteinase OS=Drosophila melanogaster OX=7227 GN=Timp PE=1 SV=1 && PF00965:Tissue inhibitor of metalloproteinase	-
gene-PYW08_012184	123.989	203.197	-0.713366	0.0144343	0.558893	PYW08_012184	CM056806.1	3588115	3659708	-	8151	protein_coding	hypothetical protein && sp|Q9VCU9|DCR1_DROME Endoribonuclease Dcr-1 OS=Drosophila melanogaster OX=7227 GN=Dcr-1 PE=1 SV=1 && PF00271:Helicase conserved C-terminal domain|PF03368:Dicer dimerisation domain|PF00636:Ribonuclease III domain|PF02170:PAZ domain	-
gene-PYW08_006179	1322.51	461.484	1.51924	0.0144914	0.559453	PYW08_006179	CM056795.1	6414593	6417061	+	1245	protein_coding	hypothetical protein && - && PF02958:Ecdysteroid kinase	-
novel.424	18.1105	6.48569	1.48564	0.0145817	0.561031	-	CM056781.1	24250863	24252099	+	1146	-	- && - && -	-
gene-PYW08_002682	107.802	61.0799	0.824205	0.0146177	0.561031	PYW08_002682	CM056789.1	9323801	9325558	-	321	protein_coding	hypothetical protein && sp|Q2NKS2|COX16_BOVIN Cytochrome c oxidase assembly protein COX16 homolog, mitochondrial OS=Bos taurus OX=9913 GN=COX16 PE=3 SV=1 && PF14138:Cytochrome c oxidase assembly protein COX16	-
gene-PYW08_016468	543.062	364.718	0.574756	0.014776	0.565452	PYW08_016468	CM056785.1	10653313	10693399	-	1488	protein_coding	hypothetical protein && sp|O61369|PICO_DROAN Putative inorganic phosphate cotransporter OS=Drosophila ananassae OX=7217 GN=Picot PE=3 SV=1 && PF07690:Major Facilitator Superfamily	-
gene-PYW08_008798	646.015	360.824	0.84094	0.0149439	0.570215	PYW08_008798	CM056798.1	13261097	13263355	-	378	protein_coding	hypothetical protein && sp|O95563|MPC2_HUMAN Mitochondrial pyruvate carrier 2 OS=Homo sapiens OX=9606 GN=MPC2 PE=1 SV=1 && PF03650:Mitochondrial pyruvate carriers	-
gene-PYW08_012311	104.748	182.435	-0.800832	0.0151406	0.575278	PYW08_012311	CM056806.1	7821209	7829008	+	2820	protein_coding	hypothetical protein && - && -	-
gene-PYW08_009436	2903.63	1978.11	0.507452	0.0151643	0.575278	PYW08_009436	CM056799.1	18135640	18168770	-	1467	protein_coding	hypothetical protein && sp|Q8WY64|MYLIP_HUMAN E3 ubiquitin-protein ligase MYLIP OS=Homo sapiens OX=9606 GN=MYLIP PE=1 SV=2 && PF09379:FERM N-terminal domain|PF13920:Zinc finger, C3HC4 type (RING finger)|PF00373:FERM central domain	-
gene-PYW08_011583	74.3529	43.73	0.763886	0.015214	0.575501	PYW08_011583	CM056779.1	4278378	4310104	-	654	protein_coding	hypothetical protein && - && -	-
gene-PYW08_003770	1060.26	804.665	0.501201	0.0153394	0.576584	PYW08_003770	CM056791.1	10578708	10603175	-	4998	protein_coding	hypothetical protein && sp|O60706|ABCC9_HUMAN ATP-binding cassette sub-family C member 9 OS=Homo sapiens OX=9606 GN=ABCC9 PE=1 SV=2 && PF00005:ABC transporter|PF00664:ABC transporter transmembrane region	-
gene-PYW08_011529	487.415	249.508	0.966483	0.0153603	0.576584	PYW08_011529	CM056779.1	2493499	2499010	+	840	protein_coding	hypothetical protein && sp|Q17025|CTR2_ANOGA Chymotrypsin-2 OS=Anopheles gambiae OX=7165 GN=CHYM2 PE=2 SV=3 && PF00089:Trypsin	-
gene-PYW08_000619	163.571	47.5208	1.78324	0.0153744	0.576584	PYW08_000619	CM056777.1	31688382	31699551	-	933	protein_coding	hypothetical protein && sp|Q1LVC2|JARD2_DANRE Protein Jumonji OS=Danio rerio OX=7955 GN=jarid2b PE=3 SV=2 && PF01388:ARID/BRIGHT DNA binding domain	-
gene-PYW08_008311	953.625	1762.49	-0.886023	0.0154654	0.578345	PYW08_008311	CM056797.1	13385384	13405969	-	2658	protein_coding	hypothetical protein && sp|Q63ZT8|AL1L1_XENTR Cytosolic 10-formyltetrahydrofolate dehydrogenase OS=Xenopus tropicalis OX=8364 GN=aldh1l1 PE=2 SV=1 && PF02911:Formyl transferase, C-terminal domain|PF00550:Phosphopantetheine attachment site|PF00551:Formyl transferase|PF00171:Aldehyde dehydrogenase family	-
gene-PYW08_003029	3.31924	13.7724	-2.04077	0.015519	0.578701	PYW08_003029	CM056790.1	2231783	2236436	+	1659	protein_coding	hypothetical protein && sp|D6WMZ8|ESTJ_TRICA Juvenile hormone esterase OS=Tribolium castaneum OX=7070 GN=Tcjhe PE=1 SV=2 && PF00135:Carboxylesterase family	-
gene-PYW08_002084	5.68756	24.6899	-2.11417	0.0155733	0.579079	PYW08_002084	CM056788.1	8984734	8990827	+	867	protein_coding	hypothetical protein && sp|Q6PA23|LIPHA_XENLA Lipase member H-A OS=Xenopus laevis OX=8355 GN=liph-a PE=2 SV=1 && PF00151:Lipase	-
gene-PYW08_006843	1124.28	774.404	0.538214	0.0156481	0.579995	PYW08_006843	CM056778.1	8605203	8704112	+	4752	protein_coding	hypothetical protein && sp|P06213|INSR_HUMAN Insulin receptor OS=Homo sapiens OX=9606 GN=INSR PE=1 SV=4 && PF01030:Receptor L domain|PF00757:Furin-like cysteine rich region|PF07714:Protein tyrosine kinase	-
novel.293	26.159	10.8229	1.2829	0.0156863	0.579995	-	CM056779.1	5590767	5591863	-	830	-	- && - && -	-
gene-PYW08_007917	6.69066	0.964254	2.79214	0.0158977	1	PYW08_007917	CM056796.1	20608030	20612258	+	1764	protein_coding	hypothetical protein && sp|P12992|ESTJ_HELVI Juvenile hormone esterase OS=Heliothis virescens OX=7102 PE=1 SV=2 && PF00135:Carboxylesterase family	-
gene-PYW08_014741	147.075	232.241	-0.660244	0.0159162	0.586753	PYW08_014741	CM056782.1	11550531	11621074	+	1914	protein_coding	hypothetical protein && sp|Q24546|SYN_DROME Synapsin OS=Drosophila melanogaster OX=7227 GN=Syn PE=1 SV=2 && PF02750:Synapsin, ATP binding domain|PF02078:Synapsin, N-terminal domain	-
novel.2133	7.70416	1.56034	2.27217	0.0159296	1	-	CM056805.1	8415980	8416728	+	699	-	- && - && -	-
gene-PYW08_013460	3362.03	526.971	2.67361	0.0159585	0.586753	PYW08_013460	CM056780.1	10764136	10764924	+	789	protein_coding	hypothetical protein && - && -	-
gene-PYW08_015820	17.4099	48.9597	-1.49026	0.0160474	0.588376	PYW08_015820	CM056784.1	7902048	7951467	-	3033	protein_coding	hypothetical protein && sp|Q18158|SWM1_CAEEL Serine protease inhibitor swm-1 OS=Caenorhabditis elegans OX=6239 GN=swm-1 PE=1 SV=1 && PF01826:Trypsin Inhibitor like cysteine rich domain	-
gene-PYW08_010602	0.34281	5.13114	-3.83132	0.016088	1	PYW08_010602	CM056803.1	2956060	2956780	+	336	protein_coding	hypothetical protein && - && PF05485:THAP domain	-
gene-PYW08_009745	457.369	312.891	0.547727	0.0162268	0.588695	PYW08_009745	CM056800.1	11971883	11972839	-	516	protein_coding	hypothetical protein && sp|Q9VFB2|RT10_DROME 28S ribosomal protein S10, mitochondrial OS=Drosophila melanogaster OX=7227 GN=mRpS10 PE=2 SV=2 && PF00338:Ribosomal protein S10p/S20e	-
gene-PYW08_002374	7.02894	0.972142	2.85968	0.0162359	1	PYW08_002374	CM056788.1	19808655	19821961	-	1581	protein_coding	hypothetical protein && sp|P29981|CP4C1_BLADI Cytochrome P450 4C1 OS=Blaberus discoidalis OX=6981 GN=CYP4C1 PE=2 SV=1 && PF00067:Cytochrome P450	-
gene-PYW08_001551	304.046	205.055	0.568655	0.0162453	0.588695	PYW08_001551	CM056787.1	9636945	9639124	+	911	protein_coding	hypothetical protein && sp|Q9W6I0|UQCC1_XENLA Ubiquinol-cytochrome-c reductase complex assembly factor 1 OS=Xenopus laevis OX=8355 GN=uqcc1 PE=2 SV=1 && PF03981:Ubiquinol-cytochrome C chaperone	-
gene-PYW08_009133	99.4969	142.987	-0.523435	0.016336	0.588695	PYW08_009133	CM056799.1	6315920	6323932	+	1122	protein_coding	hypothetical protein && sp|Q8K0G5|EIPR1_MOUSE EARP and GARP complex-interacting protein 1 OS=Mus musculus OX=10090 GN=Eipr1 PE=1 SV=2 && -	-
gene-PYW08_010421	1295.59	905.119	0.509381	0.0163472	0.588695	PYW08_010421	CM056802.1	8745235	8781215	+	2181	protein_coding	hypothetical protein && sp|Q14409|GLPK3_HUMAN Glycerol kinase 3 OS=Homo sapiens OX=9606 GN=GK3P PE=2 SV=2 && PF02782:FGGY family of carbohydrate kinases, C-terminal domain|PF00370:FGGY family of carbohydrate kinases, N-terminal domain	-
gene-PYW08_007022	700.888	337.044	1.05689	0.0163491	0.588695	PYW08_007022	CM056778.1	14675499	14685257	-	3879	protein_coding	hypothetical protein && - && -	-
gene-PYW08_003737	129.917	80.5213	0.691893	0.0163679	0.588695	PYW08_003737	CM056791.1	9726440	9779733	+	3198	protein_coding	hypothetical protein && sp|Q9QWS8|KCNH8_RAT Potassium voltage-gated channel subfamily H member 8 OS=Rattus norvegicus OX=10116 GN=Kcnh8 PE=2 SV=2 && PF13426:PAS domain|PF00520:Ion transport protein	-
gene-PYW08_003297	193.921	31.1513	2.63985	0.0163701	0.588695	PYW08_003297	CM056790.1	14492810	14506138	-	783	protein_coding	hypothetical protein && - && PF06585:Haemolymph juvenile hormone binding protein (JHBP)	-
gene-PYW08_004996	13851.4	8894.32	0.639112	0.0165102	0.590741	PYW08_004996	CM056793.1	10408534	10411116	+	456	protein_coding	hypothetical protein && sp|D2DGW3|TNNC_TYRPU Troponin C OS=Tyrophagus putrescentiae OX=59818 PE=1 SV=1 && PF14658:EF-hand domain|PF13499:EF-hand domain pair	-
gene-PYW08_016759	517.925	329.15	0.653519	0.016517	0.590741	PYW08_016759	CM056785.1	20117776	20118612	-	540	protein_coding	hypothetical protein && sp|Q7YR75|RM12_BOVIN 39S ribosomal protein L12, mitochondrial OS=Bos taurus OX=9913 GN=MRPL12 PE=1 SV=1 && PF16320:Ribosomal protein L7/L12 dimerisation domain|PF00542:Ribosomal protein L7/L12 C-terminal domain	-
gene-PYW08_006975	428.62	269.666	0.669425	0.0165756	0.591228	PYW08_006975	CM056778.1	12832604	12867950	+	1428	protein_coding	hypothetical protein && - && -	-
gene-PYW08_015009	345.123	231.353	0.510131	0.0168283	0.595295	PYW08_015009	CM056782.1	21272461	21276445	-	981	protein_coding	hypothetical protein && sp|Q9V9Z9|EBP2_DROME Probable rRNA-processing protein EBP2 homolog OS=Drosophila melanogaster OX=7227 GN=CG1542 PE=2 SV=1 && PF05890:Eukaryotic rRNA processing protein EBP2	-
gene-PYW08_010063	336.502	221.934	0.601608	0.0168546	0.595295	PYW08_010063	CM056801.1	6297597	6299132	-	1536	protein_coding	hypothetical protein && - && -	-
gene-PYW08_002491	7756.41	3629.39	1.09572	0.01686	0.595295	PYW08_002491	CM056789.1	1055457	1067546	+	1524	protein_coding	hypothetical protein && sp|Q964R0|CP6K1_BLAGE Cytochrome P450 6k1 OS=Blattella germanica OX=6973 GN=CYP6K1 PE=2 SV=1 && PF00067:Cytochrome P450	-
gene-PYW08_014339	24.1409	43.4869	-0.845965	0.0168766	0.595295	PYW08_014339	CM056781.1	20244666	20264328	-	3342	protein_coding	hypothetical protein && sp|P40145|ADCY8_HUMAN Adenylate cyclase type 8 OS=Homo sapiens OX=9606 GN=ADCY8 PE=1 SV=1 && PF16214:Adenylyl cyclase N-terminal extracellular and transmembrane region|PF00211:Adenylate and Guanylate cyclase catalytic domain	-
novel.154	17.1776	34.7111	-1.021	0.0169164	0.595295	-	CM056777.1	33166633	33177258	-	1672	-	- && - && -	-
gene-PYW08_016296	335.696	223.364	0.509413	0.0171112	0.600538	PYW08_016296	CM056785.1	3908277	3908772	-	423	protein_coding	hypothetical protein && - && PF15013:CCSMST1 family	-
gene-PYW08_007812	811.72	454.603	0.83614	0.0171988	0.602004	PYW08_007812	CM056796.1	16888191	16891363	+	642	protein_coding	hypothetical protein && - && PF00061:Lipocalin / cytosolic fatty-acid binding protein family	-
gene-PYW08_004182	9.49277	1.29933	2.87197	0.0172084	1	PYW08_004182	CM056792.1	735455	744862	+	1596	protein_coding	hypothetical protein && sp|Q03567|SL172_CAEEL Uncharacterized transporter slc-17.2 OS=Caenorhabditis elegans OX=6239 GN=C38C10.2 PE=1 SV=2 && PF07690:Major Facilitator Superfamily	-
gene-PYW08_013965	35.0272	72.8404	-1.06026	0.0172489	0.602153	PYW08_013965	CM056781.1	10242430	10248080	+	864	protein_coding	hypothetical protein && sp|P55115|NAS15_CAEEL Zinc metalloproteinase nas-15 OS=Caenorhabditis elegans OX=6239 GN=nas-15 PE=2 SV=2 && PF01400:Astacin (Peptidase family M12A)	-
gene-PYW08_009036	8949.57	5314.7	0.75188	0.0173615	0.602465	PYW08_009036	CM056799.1	2546287	2560994	-	1623	protein_coding	hypothetical protein && sp|O35186|CATK_RAT Cathepsin K OS=Rattus norvegicus OX=10116 GN=Ctsk PE=2 SV=1 && PF08246:Cathepsin propeptide inhibitor domain (I29)|PF00112:Papain family cysteine protease	-
gene-PYW08_000802	173.601	259.89	-0.501492	0.0173652	0.602465	PYW08_000802	CM056786.1	6340701	6380215	-	2451	protein_coding	hypothetical protein && sp|Q15042|RB3GP_HUMAN Rab3 GTPase-activating protein catalytic subunit OS=Homo sapiens OX=9606 GN=RAB3GAP1 PE=1 SV=3 && PF13890:Rab3 GTPase-activating protein catalytic subunit	-
gene-PYW08_005808	6838.35	9863.16	-0.501795	0.0173956	0.602465	PYW08_005808	CM056794.1	16129088	16152729	-	2421	protein_coding	hypothetical protein && sp|Q7KN62|TERA_DROME Transitional endoplasmic reticulum ATPase TER94 OS=Drosophila melanogaster OX=7227 GN=TER94 PE=1 SV=1 && PF00004:ATPase family associated with various cellular activities (AAA)|PF17862:AAA+ lid domain|PF02359:Cell division protein 48 (CDC48), N-terminal domain|PF02933:Cell division protein 48 (CDC48), domain 2	-
gene-PYW08_002918	95.3922	163.362	-0.502034	0.0174501	0.602764	PYW08_002918	CM056789.1	20520518	20542638	-	4095	protein_coding	hypothetical protein && sp|Q9VGI8|BLM_DROME Bloom syndrome protein homolog OS=Drosophila melanogaster OX=7227 GN=Blm PE=1 SV=1 && PF09382:RQC domain|PF00271:Helicase conserved C-terminal domain|PF16124:RecQ zinc-binding|PF00270:DEAD/DEAH box helicase|PF00570:HRDC domain	-
gene-PYW08_016203	148.943	237.055	-0.671136	0.017569	0.605278	PYW08_016203	CM056785.1	600321	609819	+	2907	protein_coding	hypothetical protein && sp|Q7TQ07|DPOLN_MOUSE DNA polymerase nu OS=Mus musculus OX=10090 GN=Poln PE=2 SV=2 && PF00476:DNA polymerase family A	-
gene-PYW08_007664	69.6518	233.295	-1.74451	0.0177521	0.607339	PYW08_007664	CM056796.1	12911561	12918903	-	1530	protein_coding	hypothetical protein && sp|Q2V0C9|CBS_APIME Cystathionine beta-synthase OS=Apis mellifera OX=7460 GN=CBS PE=1 SV=1 && PF00291:Pyridoxal-phosphate dependent enzyme	-
gene-PYW08_003902	782.56	1344.81	-0.781064	0.0178341	0.607339	PYW08_003902	CM056791.1	13978808	13982500	-	990	protein_coding	hypothetical protein && - && PF00059:Lectin C-type domain	-
novel.1932	47.4992	112.781	-1.24754	0.0179087	0.607339	-	CM056802.1	13295865	13300041	+	3062	-	- && - && -	-
gene-PYW08_008911	68.3211	116.543	-0.770926	0.0179915	0.607339	PYW08_008911	CM056798.1	17483918	17493538	-	1947	protein_coding	hypothetical protein && - && -	-
gene-PYW08_016281	342.85	469.46	-0.501606	0.0179995	0.607339	PYW08_016281	CM056785.1	3689628	3705809	-	2157	protein_coding	hypothetical protein && sp|P13676|ACPH_RAT Acylamino-acid-releasing enzyme OS=Rattus norvegicus OX=10116 GN=Apeh PE=1 SV=1 && PF00326:Prolyl oligopeptidase family	-
novel.1367	19.2046	43.5209	-1.17884	0.0180274	0.607339	-	CM056794.1	21757696	21759605	-	1172	-	- && - && -	-
gene-PYW08_004431	807.784	329.684	1.2934	0.0180675	0.607339	PYW08_004431	CM056792.1	11549549	11556363	-	1362	protein_coding	hypothetical protein && sp|A0A291PQF1|UGT5_DACCO UDP-glycosyltransferase UGT5 OS=Dactylopius coccus OX=765876 GN=UGT5 PE=1 SV=1 && PF00201:UDP-glucoronosyl and UDP-glucosyl transferase	-
gene-PYW08_010552	2606.58	4274.75	-0.713781	0.0181171	0.607339	PYW08_010552	CM056802.1	15458556	15459320	+	765	protein_coding	hypothetical protein && - && PF00335:Tetraspanin family	-
novel.1887	33.3042	10.0872	1.73622	0.0181263	0.607339	-	CM056801.1	12406726	12409169	-	2444	-	- && - && -	-
gene-PYW08_010046	207.233	131.403	0.658665	0.0181286	0.607339	PYW08_010046	CM056801.1	5396676	5398038	+	405	protein_coding	hypothetical protein && sp|Q9V6Y3|RT16_DROME Probable 28S ribosomal protein S16, mitochondrial OS=Drosophila melanogaster OX=7227 GN=mRpS16 PE=2 SV=1 && PF00886:Ribosomal protein S16	-
gene-PYW08_009873	850.113	1229.73	-0.532902	0.0181988	0.607339	PYW08_009873	CM056800.1	16785054	16792275	-	1191	protein_coding	hypothetical protein && sp|P62333|PRS10_HUMAN 26S proteasome regulatory subunit 10B OS=Homo sapiens OX=9606 GN=PSMC6 PE=1 SV=1 && PF17862:AAA+ lid domain|PF16450:Proteasomal ATPase OB C-terminal domain|PF00004:ATPase family associated with various cellular activities (AAA)	-
gene-PYW08_006771	676.001	1093.59	-0.694094	0.0182269	0.607339	PYW08_006771	CM056778.1	7213011	7214133	+	771	protein_coding	hypothetical protein && sp|P35047|TRYC_MANSE Trypsin, alkaline C OS=Manduca sexta OX=7130 PE=2 SV=1 && PF00089:Trypsin	-
novel.2372	246.843	385.491	-0.50146	0.0182304	0.607339	-	CM056807.1	3075869	3081966	-	5694	-	- && - && -	-
gene-PYW08_015702	2292.54	2984.57	-0.501241	0.0183595	0.607518	PYW08_015702	CM056784.1	1290536	1311053	+	1818	protein_coding	hypothetical protein && sp|Q9NFU0|FMR1_DROME Synaptic functional regulator FMR1 OS=Drosophila melanogaster OX=7227 GN=Fmr1 PE=1 SV=1 && PF12235:Fragile X-related 1 protein core C terminal|PF00013:KH domain|PF05641:Agenet domain|PF18336:Fragile X mental retardation Tudor domain|PF17904:FMRP KH0 domain	-
gene-PYW08_001350	9.07985	2.32823	1.99011	0.0184032	0.607518	PYW08_001350	CM056786.1	23824685	23825548	-	864	protein_coding	hypothetical protein && sp|Q8MI29|CBR1_MACFA Carbonyl reductase [NADPH] 1 OS=Macaca fascicularis OX=9541 GN=CBR1 PE=2 SV=1 && PF00106:short chain dehydrogenase	-
gene-PYW08_013228	1963.85	2940.66	-0.501381	0.0184332	0.607518	PYW08_013228	CM056780.1	5007405	5026694	-	7245	protein_coding	hypothetical protein && sp|P25823|TUD_DROME Maternal protein tudor OS=Drosophila melanogaster OX=7227 GN=tud PE=1 SV=2 && PF00567:Tudor domain	-
gene-PYW08_014769	257.539	177.896	0.535007	0.0184849	0.607518	PYW08_014769	CM056782.1	12614513	12616818	+	411	protein_coding	hypothetical protein && sp|Q4V8S3|TM242_DANRE Transmembrane protein 242 OS=Danio rerio OX=7955 GN=tmem242 PE=2 SV=2 && PF07096:Protein of unknown function (DUF1358)	-
gene-PYW08_009542	144.279	277.037	-0.940421	0.018509	0.607518	PYW08_009542	CM056800.1	2567449	2572751	-	978	protein_coding	hypothetical protein && - && PF00059:Lectin C-type domain	-
gene-PYW08_014348	831.675	550.448	0.596107	0.0185134	0.607518	PYW08_014348	CM056781.1	20636046	20639168	-	270	protein_coding	hypothetical protein && sp|Q02370|NDUA2_BOVIN NADH dehydrogenase [ubiquinone] 1 alpha subcomplex subunit 2 OS=Bos taurus OX=9913 GN=NDUFA2 PE=1 SV=2 && -	-
novel.1650	25.2842	55.6885	-1.1425	0.0185891	0.608481	-	CM056798.1	8813921	8818716	+	4610	-	- && sp|Q95SX7|RTBS_DROME Probable RNA-directed DNA polymerase from transposon BS OS=Drosophila melanogaster OX=7227 GN=RTase PE=2 SV=1 && -	-
gene-PYW08_003042	22.8025	44.1196	-0.954083	0.0186536	0.609072	PYW08_003042	CM056790.1	2481381	2485266	-	849	protein_coding	hypothetical protein && - && -	-
gene-PYW08_014228	342.869	181.19	0.921394	0.018707	0.609301	PYW08_014228	CM056781.1	16503954	16509427	-	1053	protein_coding	hypothetical protein && sp|Q22460|BCA1_CAEEL Beta carbonic anhydrase 1 OS=Caenorhabditis elegans OX=6239 GN=bca-1 PE=3 SV=1 && PF00484:Carbonic anhydrase|PF04588:Hypoxia induced protein conserved region	-
gene-PYW08_001522	454.351	631.34	-0.501476	0.0188415	0.612161	PYW08_001522	CM056787.1	8156094	8177334	-	3051	protein_coding	hypothetical protein && sp|Q9D4H9|PHF14_MOUSE PHD finger protein 14 OS=Mus musculus OX=10090 GN=Phf14 PE=1 SV=1 && PF13832:PHD-zinc-finger like domain|PF00628:PHD-finger	-
gene-PYW08_001079	290.395	437.51	-0.50158	0.019063	0.61783	PYW08_001079	CM056786.1	13055181	13062181	+	3375	protein_coding	hypothetical protein && sp|Q9H0H0|INT2_HUMAN Integrator complex subunit 2 OS=Homo sapiens OX=9606 GN=INTS2 PE=1 SV=2 && PF14750:Integrator complex subunit 2	-
gene-PYW08_009481	330.564	1101.01	-1.73607	0.0191762	0.619968	PYW08_009481	CM056800.1	538545	577222	+	1689	protein_coding	hypothetical protein && - && PF16026:Mitochondria-eating protein	-
gene-PYW08_007352	64.5623	149.924	-1.21633	0.0193153	0.620332	PYW08_007352	CM056778.1	26787700	26809409	-	2472	protein_coding	hypothetical protein && sp|A4IGL7|PXDN_XENTR Peroxidasin OS=Xenopus tropicalis OX=8364 GN=pxdn PE=2 SV=1 && PF03098:Animal haem peroxidase	-
gene-PYW08_009303	180.312	113.583	0.668723	0.0193354	0.620332	PYW08_009303	CM056799.1	10923328	10940713	+	1035	protein_coding	hypothetical protein && sp|P48507|GSH0_HUMAN Glutamate--cysteine ligase regulatory subunit OS=Homo sapiens OX=9606 GN=GCLM PE=1 SV=1 && PF00248:Aldo/keto reductase family	-
gene-PYW08_016071	32.5455	68.8729	-1.08343	0.0193651	0.620332	PYW08_016071	CM056784.1	19862502	19866455	+	996	protein_coding	hypothetical protein && - && -	-
gene-PYW08_016372	213.407	147.198	0.537147	0.0193933	0.620332	PYW08_016372	CM056785.1	6640791	6648586	+	915	protein_coding	hypothetical protein && sp|Q7ZUX6|DOHH_DANRE Deoxyhypusine hydroxylase OS=Danio rerio OX=7955 GN=dohh PE=2 SV=1 && PF13646:HEAT repeats	-
gene-PYW08_014807	1053.31	175.4	2.58654	0.0194708	0.620332	PYW08_014807	CM056782.1	13171033	13171929	+	375	protein_coding	hypothetical protein && sp|P56562|CUD5_SCHGR Endocuticle structural glycoprotein SgAbd-5 OS=Schistocerca gregaria OX=7010 PE=1 SV=1 && PF00379:Insect cuticle protein	-
gene-PYW08_004050	1973.31	3192.43	-0.69412	0.019471	0.620332	PYW08_004050	CM056791.1	18617889	18622678	-	960	protein_coding	hypothetical protein && sp|Q66S45|MBL2_TRACR Mannose-binding protein C OS=Trachypithecus cristatus OX=122765 GN=MBL2 PE=3 SV=1 && PF00059:Lectin C-type domain	-
gene-PYW08_008255	139.122	416.235	-1.58068	0.0195831	0.621072	PYW08_008255	CM056797.1	11824854	11830636	-	594	protein_coding	hypothetical protein && sp|Q8INK6|PGPLB_DROME Peptidoglycan-recognition protein LB OS=Drosophila melanogaster OX=7227 GN=PGRP-LB PE=1 SV=1 && PF01510:N-acetylmuramoyl-L-alanine amidase	-
gene-PYW08_001900	450.255	646.413	-0.521696	0.0196232	0.621072	PYW08_001900	CM056788.1	753485	757149	+	2628	protein_coding	hypothetical protein && sp|Q8N806|UBR7_HUMAN Putative E3 ubiquitin-protein ligase UBR7 OS=Homo sapiens OX=9606 GN=UBR7 PE=1 SV=2 && PF02207:Putative zinc finger in N-recognin (UBR box)	-
gene-PYW08_014768	130.575	90.8168	0.527609	0.0196362	0.621072	PYW08_014768	CM056782.1	12612200	12614443	-	1011	protein_coding	hypothetical protein && sp|Q32M08|DUS4L_MOUSE tRNA-dihydrouridine(20a/20b) synthase [NAD(P)+]-like OS=Mus musculus OX=10090 GN=Dus4l PE=2 SV=1 && PF01207:Dihydrouridine synthase (Dus)	-
gene-PYW08_013462	3813.95	828.455	2.20288	0.0197365	0.622076	PYW08_013462	CM056780.1	10780584	10781102	-	519	protein_coding	hypothetical protein && - && -	-
gene-PYW08_012330	9.07691	20.4308	-1.16902	0.0197627	0.622076	PYW08_012330	CM056806.1	8109551	8115853	-	1002	protein_coding	hypothetical protein && - && -	-
gene-PYW08_008076	18.7559	34.4335	-0.875834	0.0198263	0.622585	PYW08_008076	CM056797.1	5542351	5546326	-	990	protein_coding	hypothetical protein && sp|Q9V3I8|OGG1_DROME N-glycosylase/DNA lyase OS=Drosophila melanogaster OX=7227 GN=Ogg1 PE=2 SV=2 && PF00730:HhH-GPD superfamily base excision DNA repair protein|PF07934:8-oxoguanine DNA glycosylase, N-terminal domain	-
novel.663	272.852	179.594	0.604695	0.0199589	0.622885	-	CM056784.1	22637034	22639215	-	2153	-	- && - && -	-
novel.2256	146.415	98.747	0.511701	0.0199857	0.622885	-	CM056806.1	3443877	3451443	-	6628	-	- && - && -	-
gene-PYW08_015457	138.566	200.661	-0.533644	0.0199906	0.622885	PYW08_015457	CM056783.1	14415263	14447223	+	2502	protein_coding	hypothetical protein && sp|Q5R5J6|GCP2_PONAB Gamma-tubulin complex component 2 OS=Pongo abelii OX=9601 GN=TUBGCP2 PE=2 SV=1 && PF17681:Gamma tubulin complex component N-terminal|PF04130:Gamma tubulin complex component C-terminal	-
gene-PYW08_008213	60.9285	30.8166	0.98799	0.0200257	0.622885	PYW08_008213	CM056797.1	10713927	10723651	+	456	protein_coding	hypothetical protein && sp|Q8T3C8|MTFP1_CAEEL Mitochondrial fission process protein 1 OS=Caenorhabditis elegans OX=6239 GN=mtp-18 PE=3 SV=2 && PF10558:Mitochondrial 18 KDa protein (MTP18)	-
gene-PYW08_016347	15.8376	32.7487	-1.0515	0.0201784	0.62615	PYW08_016347	CM056785.1	5461101	5500912	+	1641	protein_coding	hypothetical protein && - && -	-
gene-PYW08_005664	84.6089	50.2154	0.756327	0.0202808	0.627842	PYW08_005664	CM056794.1	11551611	11554898	-	2274	protein_coding	hypothetical protein && - && -	-
gene-PYW08_008294	7821.49	1562.74	2.32339	0.0204587	0.631861	PYW08_008294	CM056797.1	12583855	12592009	-	759	protein_coding	hypothetical protein && sp|P42852|CUPP_BOMMO Pupal cuticle protein OS=Bombyx mori OX=7091 GN=PCP PE=2 SV=1 && -	-
gene-PYW08_001690	190.764	695.436	-1.86602	0.0206869	0.636202	PYW08_001690	CM056787.1	16003272	16007676	-	1356	protein_coding	hypothetical protein && sp|P19967|CYB5R_DROME Cytochrome b5-related protein OS=Drosophila melanogaster OX=7227 GN=Cyt-b5-r PE=2 SV=2 && PF00487:Fatty acid desaturase|PF00173:Cytochrome b5-like Heme/Steroid binding domain	-
gene-PYW08_006792	1139.71	738.761	0.625974	0.0206962	0.636202	PYW08_006792	CM056778.1	7572593	7573326	-	357	protein_coding	hypothetical protein && sp|P23935|NDUA5_BOVIN NADH dehydrogenase [ubiquinone] 1 alpha subcomplex subunit 5 OS=Bos taurus OX=9913 GN=NDUFA5 PE=1 SV=3 && PF04716:ETC complex I subunit conserved region	-
novel.392	20.1196	38.0775	-0.916472	0.020899	0.637808	-	CM056781.1	12684420	12690646	+	2250	-	- && - && -	-
gene-PYW08_004885	208.831	135.728	0.620172	0.0209109	0.637808	PYW08_004885	CM056793.1	4894230	4931603	+	1923	protein_coding	hypothetical protein && sp|H9JD76|TDRKH_BOMMO Tudor and KH domain-containing protein homolog OS=Bombyx mori OX=7091 GN=PAPI PE=1 SV=2 && PF00567:Tudor domain|PF00013:KH domain	-
gene-PYW08_010102	66.8679	114.894	-0.78392	0.0210105	0.637808	PYW08_010102	CM056801.1	8702962	8735915	-	2385	protein_coding	hypothetical protein && - && PF13855:Leucine rich repeat	-
gene-PYW08_003578	62.8645	94.4501	-0.586946	0.0210157	0.637808	PYW08_003578	CM056791.1	2452367	2455925	+	2409	protein_coding	hypothetical protein && sp|Q9VNX1|POLH_DROME DNApol-eta OS=Drosophila melanogaster OX=7227 GN=DNApol-eta PE=1 SV=1 && PF18439:Ubiquitin-Binding Zinc Finger|PF11799:impB/mucB/samB family C-terminal domain|PF00817:impB/mucB/samB family	-
gene-PYW08_008948	70.0513	105.737	-0.594317	0.0210351	0.637808	PYW08_008948	CM056798.1	18379723	18383765	-	1485	protein_coding	hypothetical protein && sp|Q9VCA2|ORCT_DROME Organic cation transporter protein OS=Drosophila melanogaster OX=7227 GN=Orct PE=1 SV=1 && PF00083:Sugar (and other) transporter	-
gene-PYW08_002701	58.3678	90.6268	-0.632288	0.0210474	0.637808	PYW08_002701	CM056789.1	10207608	10208648	-	1041	protein_coding	hypothetical protein && sp|Q6GV29|B3GNL_RAT UDP-GlcNAc:betaGal beta-1,3-N-acetylglucosaminyltransferase-like protein 1 OS=Rattus norvegicus OX=10116 GN=B3gntl1 PE=2 SV=1 && PF00535:Glycosyl transferase family 2	-
gene-PYW08_002182	10.3646	24.18	-1.22396	0.0210886	0.637808	PYW08_002182	CM056788.1	12790897	12794450	-	2364	protein_coding	hypothetical protein && - && PF07679:Immunoglobulin I-set domain|PF13855:Leucine rich repeat	-
gene-PYW08_016567	300.014	212.929	0.514392	0.0212324	0.638331	PYW08_016567	CM056785.1	13655489	13689530	-	759	protein_coding	hypothetical protein && - && -	-
gene-PYW08_005832	3675.37	1701.15	1.1115	0.0212468	0.638331	PYW08_005832	CM056794.1	16769406	16804308	-	1761	protein_coding	hypothetical protein && sp|Q9V576|WUN_DROME Putative phosphatidate phosphatase OS=Drosophila melanogaster OX=7227 GN=wun PE=1 SV=2 && PF01569:PAP2 superfamily	-
gene-PYW08_010873	116.485	53.0622	1.13758	0.0213246	0.638331	PYW08_010873	CM056804.1	2458089	2484995	-	1581	protein_coding	hypothetical protein && sp|A1ZAI5|FACR1_DROME Putative fatty acyl-CoA reductase CG5065 OS=Drosophila melanogaster OX=7227 GN=CG5065 PE=3 SV=1 && PF03015:Male sterility protein|PF07993:Male sterility protein	-
gene-PYW08_004445	978.099	708.347	0.502003	0.0213858	0.638331	PYW08_004445	CM056792.1	12085940	12116900	-	1512	protein_coding	hypothetical protein && sp|Q9GQQ0|SPIN_DROME Protein spinster OS=Drosophila melanogaster OX=7227 GN=spin PE=1 SV=1 && PF07690:Major Facilitator Superfamily	-
gene-PYW08_005266	47.334	26.385	0.848067	0.0213962	0.638331	PYW08_005266	CM056793.1	18240664	18244451	-	429	protein_coding	hypothetical protein && - && -	-
gene-PYW08_003527	36.0332	67.7719	-0.913134	0.0214337	0.638331	PYW08_003527	CM056791.1	911563	980616	+	2499	protein_coding	hypothetical protein && - && -	-
gene-PYW08_016683	3822.35	2043.82	0.903329	0.0215286	0.638331	PYW08_016683	CM056785.1	17471446	17483742	+	945	protein_coding	hypothetical protein && sp|Q96DW6|S2538_HUMAN Mitochondrial glycine transporter OS=Homo sapiens OX=9606 GN=SLC25A38 PE=2 SV=1 && PF00153:Mitochondrial carrier protein	-
gene-PYW08_013809	1340.07	907.016	0.506866	0.0215458	0.638331	PYW08_013809	CM056781.1	4790049	4793437	-	903	protein_coding	hypothetical protein && sp|O62243|NAS1_CAEEL Zinc metalloproteinase nas-1 OS=Caenorhabditis elegans OX=6239 GN=nas-1 PE=3 SV=2 && PF01400:Astacin (Peptidase family M12A)	-
gene-PYW08_001545	103.084	159.712	-0.629646	0.0215528	0.638331	PYW08_001545	CM056787.1	9230074	9232685	+	945	protein_coding	hypothetical protein && sp|P35778|VA3_SOLIN Venom allergen 3 OS=Solenopsis invicta OX=13686 PE=1 SV=2 && PF00188:Cysteine-rich secretory protein family	-
novel.1978	44.7271	92.9222	-1.05444	0.0215922	0.638331	-	CM056802.1	13313045	13329591	-	746	-	- && - && -	-
gene-PYW08_016239	1942.53	1091.73	0.831507	0.0216773	0.639311	PYW08_016239	CM056785.1	1869713	1871143	-	1431	protein_coding	hypothetical protein && sp|O46107|LIP1_DROME Lipase 1 OS=Drosophila melanogaster OX=7227 GN=Lip1 PE=2 SV=2 && PF00561:alpha/beta hydrolase fold	-
gene-PYW08_010703	1235.2	2100.79	-0.766313	0.0217227	0.639311	PYW08_010703	CM056803.1	10115068	10123731	+	435	protein_coding	hypothetical protein && sp|O15946|LEB4_BOMMO Lebocin-4 OS=Bombyx mori OX=7091 GN=LEB4 PE=2 SV=1 && -	-
gene-PYW08_005358	60.632	14.0465	2.11493	0.0218981	0.643029	PYW08_005358	CM056794.1	1132277	1132585	-	309	protein_coding	hypothetical protein && - && -	-
gene-PYW08_016072	204.873	118.812	0.787387	0.0221007	0.64638	PYW08_016072	CM056784.1	19874457	19880629	+	693	protein_coding	hypothetical protein && sp|Q96HA9|PX11C_HUMAN Peroxisomal membrane protein 11C OS=Homo sapiens OX=9606 GN=PEX11G PE=1 SV=1 && PF05648:Peroxisomal biogenesis factor 11 (PEX11)	-
gene-PYW08_016416	708.15	1020.27	-0.526844	0.0221107	0.64638	PYW08_016416	CM056785.1	8246377	8266727	-	2400	protein_coding	hypothetical protein && sp|O70496|CLCN7_MOUSE H(+)/Cl(-) exchange transporter 7 OS=Mus musculus OX=10090 GN=Clcn7 PE=1 SV=1 && PF00654:Voltage gated chloride channel|PF00571:CBS domain	-
novel.2039	8.6998	2.23049	1.95402	0.0222089	0.646686	-	CM056804.1	3711981	3727167	+	679	-	- && - && -	-
gene-PYW08_016195	397.273	250.586	0.665932	0.0222197	0.646686	PYW08_016195	CM056785.1	512382	512729	-	348	protein_coding	hypothetical protein && sp|P82926|RT33_BOVIN 28S ribosomal protein S33, mitochondrial OS=Bos taurus OX=9913 GN=MRPS33 PE=1 SV=2 && PF08293:Mitochondrial ribosomal subunit S27	-
gene-PYW08_015878	1.35782	9.26429	-2.78743	0.0223386	1	PYW08_015878	CM056784.1	11189807	11190118	-	312	protein_coding	hypothetical protein && - && -	-
gene-PYW08_005550	3464.03	2435.77	0.517356	0.0225912	0.656045	PYW08_005550	CM056794.1	7361514	7377881	+	828	protein_coding	hypothetical protein && sp|Q9NA75|T38B1_CAEEL Trimeric intracellular cation channel type 1B.1 OS=Caenorhabditis elegans OX=6239 GN=tric-1B.1 PE=1 SV=2 && PF05197:TRIC channel	-
gene-PYW08_001821	94.2896	226.169	-1.26161	0.0226861	0.656206	PYW08_001821	CM056787.1	22424358	22426067	+	1710	protein_coding	hypothetical protein && sp|Q9WTN6|S22AL_MOUSE Solute carrier family 22 member 21 OS=Mus musculus OX=10090 GN=Slc22a21 PE=2 SV=1 && PF00083:Sugar (and other) transporter	-
gene-PYW08_001502	489.319	316.561	0.628761	0.0227271	0.656206	PYW08_001502	CM056787.1	7478718	7491398	-	3212	protein_coding	hypothetical protein && - && -	-
gene-PYW08_007384	50.7517	83.8245	-0.725319	0.0227643	0.656206	PYW08_007384	CM056778.1	28196688	28197615	+	792	protein_coding	hypothetical protein && sp|P28518|XPA_DROME DNA repair protein complementing XP-A cells homolog OS=Drosophila melanogaster OX=7227 GN=Xpac PE=2 SV=3 && PF01286:XPA protein N-terminal|PF05181:XPA protein C-terminus	-
gene-PYW08_001967	144.7	44.855	1.69243	0.0228831	0.656206	PYW08_001967	CM056788.1	2697742	2704453	-	432	protein_coding	hypothetical protein && - && -	-
gene-PYW08_003748	10.6731	2.66331	2.02775	0.0228873	0.656206	PYW08_003748	CM056791.1	10243359	10250945	-	1407	protein_coding	hypothetical protein && sp|Q61263|SOAT1_MOUSE Sterol O-acyltransferase 1 OS=Mus musculus OX=10090 GN=Soat1 PE=1 SV=2 && PF03062:MBOAT, membrane-bound O-acyltransferase family	-
gene-PYW08_011681	11.0622	23.1098	-1.0576	0.0228967	0.656206	PYW08_011681	CM056779.1	8054494	8064090	+	1854	protein_coding	hypothetical protein && - && -	-
gene-PYW08_006951	0.34281	4.63126	-3.67409	0.0230963	1	PYW08_006951	CM056778.1	11541502	11542095	+	594	protein_coding	hypothetical protein && - && -	-
gene-PYW08_016177	13.1324	4.80395	1.44355	0.0232804	0.665748	PYW08_016177	CM056784.1	23321995	23322822	+	828	protein_coding	hypothetical protein && - && -	-
gene-PYW08_014953	301.891	130.587	1.21045	0.0233715	0.666901	PYW08_014953	CM056782.1	18604974	18607018	+	543	protein_coding	hypothetical protein && - && PF01826:Trypsin Inhibitor like cysteine rich domain	-
gene-PYW08_015293	0	3.16166	-4.09843	0.0234635	1	PYW08_015293	CM056783.1	9751031	9786867	+	1686	protein_coding	hypothetical protein && sp|Q24352|GBRAL_DROME Gamma-aminobutyric acid receptor alpha-like OS=Drosophila melanogaster OX=7227 GN=Grd PE=1 SV=1 && PF02932:Neurotransmitter-gated ion-channel transmembrane region|PF02931:Neurotransmitter-gated ion-channel ligand binding domain	-
gene-PYW08_011274	590.209	343.725	0.780101	0.0237047	0.667657	PYW08_011274	CM056805.1	8149561	8198759	+	1317	protein_coding	hypothetical protein && sp|Q4G0N4|NAKD2_HUMAN NAD kinase 2, mitochondrial OS=Homo sapiens OX=9606 GN=NADK2 PE=1 SV=2 && PF01513:ATP-NAD kinase	-
gene-PYW08_007435	194.56	294.721	-0.501919	0.0237589	0.667657	PYW08_007435	CM056796.1	4106890	4120149	+	2190	protein_coding	hypothetical protein && sp|Q9V3D6|CPSF2_DROME Probable cleavage and polyadenylation specificity factor subunit 2 OS=Drosophila melanogaster OX=7227 GN=Cpsf100 PE=1 SV=1 && PF07521:Zn-dependent metallo-hydrolase RNA specificity domain|PF13299:Cleavage and polyadenylation factor 2 C-terminal|PF10996:Beta-Casp domain|PF16661:Metallo-beta-lactamase superfamily domain	-
gene-PYW08_004897	87.8534	131.364	-0.582042	0.0237653	0.667657	PYW08_004897	CM056793.1	5183061	5183885	+	825	protein_coding	hypothetical protein && sp|Q8WYH8|ING5_HUMAN Inhibitor of growth protein 5 OS=Homo sapiens OX=9606 GN=ING5 PE=1 SV=1 && PF12998:Inhibitor of growth proteins N-terminal histone-binding	-
gene-PYW08_001920	465.808	119.47	1.96302	0.0238959	0.667657	PYW08_001920	CM056788.1	1208384	1229025	-	888	protein_coding	hypothetical protein && - && PF00379:Insect cuticle protein	-
gene-PYW08_000537	63.1655	96.0442	-0.603115	0.0239468	0.667657	PYW08_000537	CM056777.1	28236595	28439822	-	2610	protein_coding	hypothetical protein && sp|X2JAU8|NWK_DROME Protein nervous wreck OS=Drosophila melanogaster OX=7227 GN=nwk PE=1 SV=1 && PF00018:SH3 domain|PF07653:Variant SH3 domain|PF00611:Fes/CIP4, and EFC/F-BAR homology domain	-
gene-PYW08_010260	6.32252	21.1798	-1.73805	0.0239725	0.667657	PYW08_010260	CM056801.1	17776769	17778765	-	981	protein_coding	hypothetical protein && - && -	-
gene-PYW08_009735	48.6053	82.7498	-0.766612	0.0240142	0.667657	PYW08_009735	CM056800.1	11680882	11683814	+	2300	protein_coding	hypothetical protein && sp|Q96DM1|PGBD4_HUMAN PiggyBac transposable element-derived protein 4 OS=Homo sapiens OX=9606 GN=PGBD4 PE=2 SV=3 && PF13843:Transposase IS4	-
gene-PYW08_011660	376.532	225.631	0.740142	0.0240689	0.667657	PYW08_011660	CM056779.1	6309318	6324842	+	3816	protein_coding	hypothetical protein && sp|Q12553|XDH_EMENI Xanthine dehydrogenase OS=Emericella nidulans (strain FGSC A4 / ATCC 38163 / CBS 112.46 / NRRL 194 / M139) OX=227321 GN=hxA PE=2 SV=2 && PF01315:Aldehyde oxidase and xanthine dehydrogenase, a/b hammerhead domain|PF02738:Molybdopterin-binding domain of aldehyde dehydrogenase|PF03450:CO dehydrogenase flavoprotein C-terminal domain|PF00941:FAD binding doma…	-
gene-PYW08_005401	3.36093	32.1602	-3.25738	0.0240988	0.667657	PYW08_005401	CM056794.1	2468929	2469981	-	1053	protein_coding	hypothetical protein && sp|Q47944|SDH_GLUOY L-sorbose 1-dehydrogenase OS=Gluconobacter oxydans OX=442 PE=3 SV=1 && PF05199:GMC oxidoreductase|PF00732:GMC oxidoreductase	-
gene-PYW08_008918	224.755	353.426	-0.50193	0.0241003	0.667657	PYW08_008918	CM056798.1	17526316	17532375	+	6060	protein_coding	hypothetical protein && sp|O88480|CABIN_RAT Calcineurin-binding protein cabin-1 OS=Rattus norvegicus OX=10116 GN=Cabin1 PE=1 SV=1 && -	-
novel.1454	550.688	358.739	0.618653	0.0241111	0.667657	-	CM056795.1	15258534	15263944	-	4218	-	- && - && -	-
gene-PYW08_005124	194.633	99.8912	0.961908	0.0241116	0.667657	PYW08_005124	CM056793.1	13951911	13953719	+	1809	protein_coding	hypothetical protein && - && PF12259:Baculovirus F protein	-
gene-PYW08_012342	5.00344	19.3177	-1.94852	0.0241255	0.667657	PYW08_012342	CM056806.1	8524862	8534967	+	1628	protein_coding	hypothetical protein && sp|Q03277|PO11_BRACO Retrovirus-related Pol polyprotein from type-1 retrotransposable element R1 (Fragment) OS=Bradysia coprophila OX=38358 PE=4 SV=1 && -	-
gene-PYW08_011181	11463.8	2750.2	2.05948	0.0241596	0.667657	PYW08_011181	CM056805.1	3894502	3895345	-	678	protein_coding	hypothetical protein && sp|Q24998|CUP52_GALME Pupal cuticle protein PCP52 OS=Galleria mellonella OX=7137 GN=PCP52 PE=2 SV=1 && -	-
gene-PYW08_009982	185.66	331.253	-0.835678	0.024161	0.667657	PYW08_009982	CM056801.1	3551943	3553877	-	1017	protein_coding	hypothetical protein && sp|P18172|DHGL_DROPS Glucose dehydrogenase [FAD, quinone] OS=Drosophila pseudoobscura pseudoobscura OX=46245 GN=Gld PE=3 SV=4 && PF00732:GMC oxidoreductase	-
gene-PYW08_012390	25.1917	45.9407	-0.866042	0.0242823	0.6696	PYW08_012390	CM056806.1	9725375	9727665	-	1193	protein_coding	hypothetical protein && - && PF13873:Myb/SANT-like DNA-binding domain	-
gene-PYW08_016586	167.381	256.167	-0.615154	0.0243708	0.670388	PYW08_016586	CM056785.1	14439554	14471407	-	1905	protein_coding	hypothetical protein && sp|Q86WA9|S2611_HUMAN Sodium-independent sulfate anion transporter OS=Homo sapiens OX=9606 GN=SLC26A11 PE=1 SV=2 && PF00916:Sulfate permease family	-
gene-PYW08_005563	169.207	251.869	-0.501823	0.0244188	0.670388	PYW08_005563	CM056794.1	7570779	7576949	+	888	protein_coding	hypothetical protein && sp|Q9DA08|SGF29_MOUSE SAGA-associated factor 29 OS=Mus musculus OX=10090 GN=Sgf29 PE=2 SV=1 && PF07039:SGF29 tudor-like domain	-
gene-PYW08_006881	65.7157	39.2135	0.750546	0.0244641	0.670388	PYW08_006881	CM056778.1	9396469	9403867	-	1668	protein_coding	hypothetical protein && sp|P29981|CP4C1_BLADI Cytochrome P450 4C1 OS=Blaberus discoidalis OX=6981 GN=CYP4C1 PE=2 SV=1 && PF00067:Cytochrome P450	-
gene-PYW08_011676	110.218	162.315	-0.559386	0.0246679	0.673391	PYW08_011676	CM056779.1	7574514	7615607	-	2607	protein_coding	hypothetical protein && sp|Q9H165|BC11A_HUMAN B-cell lymphoma/leukemia 11A OS=Homo sapiens OX=9606 GN=BCL11A PE=1 SV=2 && -	-
gene-PYW08_005459	3.03607	10.2923	-1.76634	0.0247232	0.673391	PYW08_005459	CM056794.1	4650577	4661436	-	1515	protein_coding	hypothetical protein && sp|P08659|LUCI_PHOPY Luciferin 4-monooxygenase OS=Photinus pyralis OX=7054 PE=1 SV=1 && PF00501:AMP-binding enzyme|PF13193:AMP-binding enzyme C-terminal domain	-
gene-PYW08_010486	117.445	80.3567	0.547802	0.0247369	0.673391	PYW08_010486	CM056802.1	12864493	12937795	-	2307	protein_coding	hypothetical protein && - && PF02995:Protein of unknown function (DUF229)	-
gene-PYW08_000804	664.183	498.285	0.501188	0.0247789	0.673391	PYW08_000804	CM056786.1	6386583	6387365	-	252	protein_coding	hypothetical protein && - && -	-
gene-PYW08_009034	4216.91	2737.03	0.623671	0.0248963	0.675183	PYW08_009034	CM056799.1	2494279	2515468	-	1620	protein_coding	hypothetical protein && sp|P43236|CATK_RABIT Cathepsin K OS=Oryctolagus cuniculus OX=9986 GN=CTSK PE=1 SV=1 && PF08246:Cathepsin propeptide inhibitor domain (I29)|PF00112:Papain family cysteine protease	-
gene-PYW08_003930	245.952	478.945	-0.961176	0.0249818	0.676106	PYW08_003930	CM056791.1	14713336	14723481	-	1407	protein_coding	hypothetical protein && sp|Q5U9S1|MBL1_PIG Mannose-binding protein A OS=Sus scrofa OX=9823 GN=MBL1 PE=1 SV=1 && PF00059:Lectin C-type domain	-
gene-PYW08_012482	47.0835	85.9641	-0.872034	0.0251175	0.67838	PYW08_012482	CM056807.1	723816	824599	-	4704	protein_coding	hypothetical protein && sp|P24014|SLIT_DROME Protein slit OS=Drosophila melanogaster OX=7227 GN=sli PE=1 SV=2 && PF13855:Leucine rich repeat|PF00054:Laminin G domain|PF00008:EGF-like domain	-
gene-PYW08_015688	2.34298	13.7778	-2.54884	0.0254062	0.68413	PYW08_015688	CM056784.1	712526	720741	+	339	protein_coding	hypothetical protein && - && -	-
gene-PYW08_007675	402.439	137.907	1.5461	0.0255193	0.68413	PYW08_007675	CM056796.1	13084697	13092808	-	567	protein_coding	hypothetical protein && - && PF02221:ML domain	-
novel.887	27.5854	46.3782	-0.748544	0.0255199	0.68413	-	CM056788.1	15974375	15982788	+	5102	-	- && - && -	-
gene-PYW08_008461	280.118	110.415	1.34478	0.0255389	0.68413	PYW08_008461	CM056797.1	17642799	17643554	-	756	protein_coding	hypothetical protein && sp|Q9X248|FABG_THEMA 3-oxoacyl-[acyl-carrier-protein] reductase FabG OS=Thermotoga maritima (strain ATCC 43589 / DSM 3109 / JCM 10099 / NBRC 100826 / MSB8) OX=243274 GN=fabG PE=3 SV=1 && PF13561:Enoyl-(Acyl carrier protein) reductase	-
gene-PYW08_015014	1395.36	2353.02	-0.502757	0.0255952	0.684208	PYW08_015014	CM056782.1	21408133	21413848	+	1563	protein_coding	hypothetical protein && - && PF03281:Mab-21 protein	-
novel.2410	886.805	440.614	1.00967	0.0257027	0.684208	-	CM056807.1	8542373	8552933	-	582	-	- && - && -	-
gene-PYW08_009919	3175.24	1445.29	1.13556	0.0257094	0.684208	PYW08_009919	CM056801.1	79932	92698	+	1767	protein_coding	hypothetical protein && sp|Q8K1N1|PLPL8_MOUSE Calcium-independent phospholipase A2-gamma OS=Mus musculus OX=10090 GN=Pnpla8 PE=1 SV=1 && PF01734:Patatin-like phospholipase	-
gene-PYW08_010031	4.03615	12.2706	-1.61495	0.0257503	0.684208	PYW08_010031	CM056801.1	4965434	4994975	-	1005	protein_coding	hypothetical protein && sp|Q9H1J7|WNT5B_HUMAN Protein Wnt-5b OS=Homo sapiens OX=9606 GN=WNT5B PE=2 SV=2 && PF00110:wnt family	-
gene-PYW08_015176	736.753	522.069	0.504032	0.0259112	0.687093	PYW08_015176	CM056783.1	4286499	4327022	+	3822	protein_coding	hypothetical protein && sp|P70496|PLD1_RAT Phospholipase D1 OS=Rattus norvegicus OX=10116 GN=Pld1 PE=1 SV=3 && PF00614:Phospholipase D Active site motif|PF13091:PLD-like domain|PF00787:PX domain	-
gene-PYW08_002110	480.386	313.069	0.618539	0.0259928	0.687866	PYW08_002110	CM056788.1	10189526	10194470	-	1344	protein_coding	hypothetical protein && sp|Q7ZYQ6|DCA13_XENLA DDB1- and CUL4-associated factor 13 OS=Xenopus laevis OX=8355 GN=dcaf13 PE=2 SV=1 && PF04158:Sof1-like domain	-
gene-PYW08_010489	3220.73	5157.75	-0.679356	0.0262245	0.692266	PYW08_010489	CM056802.1	12976541	12984269	-	1836	protein_coding	hypothetical protein && - && -	-
gene-PYW08_005161	2442.22	1718.4	0.517384	0.0262645	0.692266	PYW08_005161	CM056793.1	15112038	15114562	-	573	protein_coding	hypothetical protein && sp|Q0MQD7|NDUB5_GORGO NADH dehydrogenase [ubiquinone] 1 beta subcomplex subunit 5, mitochondrial OS=Gorilla gorilla gorilla OX=9595 GN=NDUFB5 PE=2 SV=1 && PF09781:NADH:ubiquinone oxidoreductase, NDUFB5/SGDH subunit	-
gene-PYW08_015674	6.06467	16.1337	-1.40669	0.0264724	0.696345	PYW08_015674	CM056783.1	24054621	24055331	-	711	protein_coding	hypothetical protein && - && -	-
gene-PYW08_015078	64.5919	34.9868	0.889561	0.0265352	0.696602	PYW08_015078	CM056782.1	23976894	23977883	-	990	protein_coding	hypothetical protein && sp|Q8NBN7|RDH13_HUMAN Retinol dehydrogenase 13 OS=Homo sapiens OX=9606 GN=RDH13 PE=1 SV=2 && PF00106:short chain dehydrogenase	-
gene-PYW08_016590	148.573	93.716	0.664587	0.0265884	0.696605	PYW08_016590	CM056785.1	14906449	15004889	-	855	protein_coding	hypothetical protein && - && -	-
gene-PYW08_004328	135.311	194.052	-0.521475	0.0266574	0.697022	PYW08_004328	CM056792.1	7209494	7230556	+	2985	protein_coding	hypothetical protein && sp|A1Z7K9|PAN2_DROME PAN2-PAN3 deadenylation complex catalytic subunit PAN2 OS=Drosophila melanogaster OX=7227 GN=PAN2 PE=1 SV=1 && PF13423:Ubiquitin carboxyl-terminal hydrolase	-
gene-PYW08_006182	367.824	113.342	1.69934	0.0267208	0.697291	PYW08_006182	CM056795.1	6468487	6470476	+	1251	protein_coding	hypothetical protein && - && PF02958:Ecdysteroid kinase	-
gene-PYW08_008680	357.437	504.949	-0.5015	0.026822	0.698544	PYW08_008680	CM056798.1	8926261	8931303	+	1215	protein_coding	hypothetical protein && sp|Q5M939|HAT1_RAT Histone acetyltransferase type B catalytic subunit OS=Rattus norvegicus OX=10116 GN=Hat1 PE=2 SV=1 && PF10394:Histone acetyl transferase HAT1 N-terminus	-
gene-PYW08_015393	4201.33	2918.22	0.526841	0.0269373	0.699548	PYW08_015393	CM056783.1	12228262	12235656	+	564	protein_coding	hypothetical protein && sp|Q00649|HSPB1_CHICK Heat shock protein beta-1 OS=Gallus gallus OX=9031 GN=HSPB1 PE=2 SV=1 && PF00011:Hsp20/alpha crystallin family	-
gene-PYW08_011455	72.6047	117.098	-0.689838	0.0269893	0.699548	PYW08_011455	CM056779.1	274878	285938	-	1962	protein_coding	hypothetical protein && sp|P18887|XRCC1_HUMAN DNA repair protein XRCC1 OS=Homo sapiens OX=9606 GN=XRCC1 PE=1 SV=2 && PF01834:XRCC1 N terminal domain|PF16759:DNA ligase 3 BRCT domain	-
gene-PYW08_003182	273.079	136.018	1.00703	0.0270205	0.699548	PYW08_003182	CM056790.1	10063425	10067144	-	1419	protein_coding	hypothetical protein && sp|Q9VCA2|ORCT_DROME Organic cation transporter protein OS=Drosophila melanogaster OX=7227 GN=Orct PE=1 SV=1 && PF00083:Sugar (and other) transporter	-
gene-PYW08_010796	2062.98	1446.48	0.519044	0.0273054	0.703045	PYW08_010796	CM056803.1	14873718	14877474	+	1914	protein_coding	hypothetical protein && sp|B4LPX5|TRET1_DROVI Facilitated trehalose transporter Tret1 OS=Drosophila virilis OX=7244 GN=Tret1 PE=3 SV=2 && PF00083:Sugar (and other) transporter	-
gene-PYW08_010676	226.552	42.0489	2.43119	0.0273223	0.703045	PYW08_010676	CM056803.1	8245176	8301700	+	1515	protein_coding	hypothetical protein && sp|O88446|S22A3_RAT Solute carrier family 22 member 3 OS=Rattus norvegicus OX=10116 GN=Slc22a3 PE=2 SV=1 && PF00083:Sugar (and other) transporter	-
gene-PYW08_009713	1417.38	952.517	0.573791	0.0273333	0.703045	PYW08_009713	CM056800.1	10656905	10669851	+	1143	protein_coding	hypothetical protein && sp|O77784|IDH3B_BOVIN Isocitrate dehydrogenase [NAD] subunit beta, mitochondrial OS=Bos taurus OX=9913 GN=IDH3B PE=2 SV=2 && PF00180:Isocitrate/isopropylmalate dehydrogenase	-
novel.2239	7.99631	1.60132	2.31653	0.0273583	1	-	CM056806.1	12042745	12044693	+	694	-	- && - && -	-
gene-PYW08_006376	181.341	97.7198	0.89393	0.0274546	0.703045	PYW08_006376	CM056795.1	14277370	14301179	-	687	protein_coding	hypothetical protein && sp|Q8K2D6|DCTD_MOUSE Deoxycytidylate deaminase OS=Mus musculus OX=10090 GN=Dctd PE=2 SV=1 && PF00383:Cytidine and deoxycytidylate deaminase zinc-binding region	-
gene-PYW08_015562	71960.4	50034.3	0.512466	0.0274616	0.703045	PYW08_015562	CM056783.1	17820919	17843040	+	1011	protein_coding	hypothetical protein && sp|P36188|TNNI_DROME Troponin I OS=Drosophila melanogaster OX=7227 GN=wupA PE=2 SV=3 && PF00992:Troponin	-
gene-PYW08_011905	321.378	226.971	0.516579	0.0275139	0.703045	PYW08_011905	CM056779.1	15586209	15612780	+	864	protein_coding	hypothetical protein && - && -	-
gene-PYW08_016087	43.5587	12.5052	1.81033	0.0276583	0.703045	PYW08_016087	CM056784.1	20213991	20214814	+	600	protein_coding	hypothetical protein && - && -	-
gene-PYW08_006833	574.456	398.224	0.510268	0.027843	0.703045	PYW08_006833	CM056778.1	8347536	8360448	+	2436	protein_coding	hypothetical protein && sp|Q24145|SHARK_DROME Tyrosine-protein kinase Shark OS=Drosophila melanogaster OX=7227 GN=Shark PE=1 SV=2 && PF07714:Protein tyrosine kinase|PF00017:SH2 domain|PF12796:Ankyrin repeats (3 copies)	-
novel.1760	98.7158	152.798	-0.631692	0.0278824	0.703045	-	CM056799.1	8641626	8648971	-	7019	-	- && - && -	-
gene-PYW08_012090	19.13	33.7971	-0.817389	0.0279052	0.703045	PYW08_012090	CM056806.1	485187	489043	+	903	protein_coding	hypothetical protein && - && -	-
gene-PYW08_011820	1286.45	805.518	0.675494	0.0279182	0.703045	PYW08_011820	CM056779.1	12215777	12227107	-	1584	protein_coding	hypothetical protein && sp|A0A291PQH4|UGT2_DACCO UDP-glucosyltransferase 2 OS=Dactylopius coccus OX=765876 GN=UTG2 PE=1 SV=1 && PF00201:UDP-glucoronosyl and UDP-glucosyl transferase	-
gene-PYW08_004212	83.102	52.7843	0.653277	0.0279222	0.703045	PYW08_004212	CM056792.1	1808331	1856870	-	1926	protein_coding	hypothetical protein && sp|Q5PR34|CTR2_DANRE Cationic amino acid transporter 2 OS=Danio rerio OX=7955 GN=slc7a2 PE=2 SV=1 && PF13906:C-terminus of AA_permease|PF13520:Amino acid permease	-
gene-PYW08_005258	313.41	206.753	0.510288	0.0279349	0.703045	PYW08_005258	CM056793.1	18021865	18104027	+	1302	protein_coding	hypothetical protein && sp|Q02225|SKI_XENLA Ski oncogene OS=Xenopus laevis OX=8355 GN=ski PE=2 SV=1 && PF08782:c-SKI Smad4 binding domain|PF02437:SKI/SNO/DAC family	-
gene-PYW08_006569	137.386	52.6968	1.38536	0.0279707	0.703045	PYW08_006569	CM056795.1	22048161	22094146	-	1443	protein_coding	hypothetical protein && sp|O46107|LIP1_DROME Lipase 1 OS=Drosophila melanogaster OX=7227 GN=Lip1 PE=2 SV=2 && PF00561:alpha/beta hydrolase fold	-
gene-PYW08_010500	3.72613	13.9278	-1.9066	0.0279753	0.703045	PYW08_010500	CM056802.1	13162392	13163042	+	651	protein_coding	hypothetical protein && - && PF16012:Domain of unknown function (DUF4780)	-
novel.1658	258.65	173.878	0.513331	0.0280876	0.703045	-	CM056798.1	12735100	12738181	+	3048	-	- && - && -	-
gene-PYW08_002013	35.6025	68.1105	-0.939635	0.0281196	0.703045	PYW08_002013	CM056788.1	5022839	5119125	-	1113	protein_coding	hypothetical protein && - && PF00096:Zinc finger, C2H2 type	-
gene-PYW08_004972	2228.11	3498	-0.650832	0.0281197	0.703045	PYW08_004972	CM056793.1	8666652	8709557	+	447	protein_coding	hypothetical protein && - && -	-
gene-PYW08_005150	10.7477	22.9128	-1.09206	0.0283225	0.70505	PYW08_005150	CM056793.1	14463252	14463728	-	477	protein_coding	hypothetical protein && - && PF15952:Enhancer of split M4 family	-
gene-PYW08_004263	332.658	230.97	0.513001	0.0283504	0.70505	PYW08_004263	CM056792.1	4110050	4141428	+	1068	protein_coding	hypothetical protein && sp|Q7K237|C1GLT_DROME Glycoprotein-N-acetylgalactosamine 3-beta-galactosyltransferase 1 OS=Drosophila melanogaster OX=7227 GN=C1GalTA PE=2 SV=1 && PF02434:Fringe-like	-
gene-PYW08_002118	270.098	179.722	0.586668	0.0284629	0.70505	PYW08_002118	CM056788.1	10413865	10416076	-	780	protein_coding	hypothetical protein && sp|Q5RK00|RM46_RAT 39S ribosomal protein L46, mitochondrial OS=Rattus norvegicus OX=10116 GN=Mrpl46 PE=2 SV=1 && PF11788:39S mitochondrial ribosomal protein L46	-
gene-PYW08_008216	7.33896	1.31511	2.49875	0.0284707	1	PYW08_008216	CM056797.1	10867883	10870407	+	2433	protein_coding	hypothetical protein && - && -	-
gene-PYW08_002236	2984.13	2023.81	0.504152	0.0285152	0.70505	PYW08_002236	CM056788.1	14256243	14285159	+	1626	protein_coding	hypothetical protein && sp|Q9NB32|TCPD_OCHTR T-complex protein 1 subunit delta OS=Ochlerotatus triseriatus OX=7162 PE=2 SV=1 && PF00118:TCP-1/cpn60 chaperonin family	-
gene-PYW08_012429	33.9437	15.6365	1.10445	0.0286245	0.70505	PYW08_012429	CM056806.1	11411128	11418420	+	1692	protein_coding	hypothetical protein && - && PF07776:Zinc-finger associated domain (zf-AD)|PF00096:Zinc finger, C2H2 type	-
novel.628	15.0447	3.39811	2.1726	0.0286393	0.70505	-	CM056784.1	7631161	7633061	-	535	-	- && - && -	-
gene-PYW08_002802	968.959	1383.22	-0.501077	0.0286878	0.70505	PYW08_002802	CM056789.1	16376044	16386283	+	6471	protein_coding	hypothetical protein && - && PF00855:PWWP domain	-
gene-PYW08_011277	95.0059	160.788	-0.758128	0.0287171	0.70505	PYW08_011277	CM056805.1	8344838	8378220	-	4563	protein_coding	hypothetical protein && - && -	-
gene-PYW08_009385	38.3255	17.1326	1.16876	0.0287464	0.70505	PYW08_009385	CM056799.1	14951554	14952270	+	717	protein_coding	hypothetical protein && - && -	-
gene-PYW08_005376	41.0279	68.8159	-0.748673	0.0287506	0.70505	PYW08_005376	CM056794.1	1495708	1514616	+	3645	protein_coding	hypothetical protein && sp|Q5VW36|FOCAD_HUMAN Focadhesin OS=Homo sapiens OX=9606 GN=FOCAD PE=1 SV=1 && PF11229:Focadhesin|PF12530:Protein of unknown function (DUF3730)	-
gene-PYW08_007087	152.285	80.0983	0.928995	0.0287907	0.70505	PYW08_007087	CM056778.1	16280119	16295581	+	1077	protein_coding	hypothetical protein && - && -	-
gene-PYW08_011653	145.947	221.23	-0.600717	0.0288748	0.705792	PYW08_011653	CM056779.1	6196476	6201436	+	1110	protein_coding	hypothetical protein && - && PF08559:Cut8, nuclear proteasome tether protein	-
gene-PYW08_004626	232.438	146.486	0.665887	0.0290123	0.706949	PYW08_004626	CM056792.1	16915948	16933795	+	1503	protein_coding	hypothetical protein && sp|Q9Y115|UN93L_DROME UNC93-like protein OS=Drosophila melanogaster OX=7227 GN=CG4928 PE=2 SV=1 && PF05978:Ion channel regulatory protein UNC-93	-
gene-PYW08_016348	10.0799	22.4312	-1.15666	0.0290643	0.706949	PYW08_016348	CM056785.1	5510309	5518002	-	1482	protein_coding	hypothetical protein && - && -	-
gene-PYW08_005396	34.3266	139.398	-2.02128	0.0290837	0.706949	PYW08_005396	CM056794.1	2444669	2452006	-	837	protein_coding	hypothetical protein && sp|P18172|DHGL_DROPS Glucose dehydrogenase [FAD, quinone] OS=Drosophila pseudoobscura pseudoobscura OX=46245 GN=Gld PE=3 SV=4 && PF00732:GMC oxidoreductase	-
gene-PYW08_010058	53.5104	108.207	-1.01862	0.029155	0.707373	PYW08_010058	CM056801.1	6140816	6182674	-	1545	protein_coding	hypothetical protein && - && PF00646:F-box domain	-
gene-PYW08_010220	11.4169	37.1785	-1.69996	0.0292605	0.707796	PYW08_010220	CM056801.1	16442676	16461621	-	2064	protein_coding	hypothetical protein && - && -	-
gene-PYW08_007652	442.669	303.993	0.505193	0.0292803	0.707796	PYW08_007652	CM056796.1	12773248	12776430	+	762	protein_coding	hypothetical protein && sp|Q9VF89|RM09_DROME 39S ribosomal protein L9, mitochondrial OS=Drosophila melanogaster OX=7227 GN=mRpL9 PE=2 SV=1 && PF01281:Ribosomal protein L9, N-terminal domain	-
gene-PYW08_005339	64.3996	107.664	-0.744019	0.0293965	0.708679	PYW08_005339	CM056794.1	569325	777077	+	2808	protein_coding	hypothetical protein && sp|A1Z6W3|PRIC1_DROME Protein prickle OS=Drosophila melanogaster OX=7227 GN=pk PE=1 SV=1 && PF00412:LIM domain|PF06297:PET Domain	-
gene-PYW08_005687	159.528	49.9987	1.67583	0.0294647	0.708679	PYW08_005687	CM056794.1	11885627	11888611	-	336	protein_coding	hypothetical protein && - && PF03392:Insect pheromone-binding family, A10/OS-D	-
gene-PYW08_002125	57.0057	20.2949	1.49573	0.0294788	0.708679	PYW08_002125	CM056788.1	10656564	10657761	+	630	protein_coding	hypothetical protein && - && -	-
gene-PYW08_014251	762.007	305.648	1.31844	0.0295634	0.709415	PYW08_014251	CM056781.1	17214242	17230767	+	756	protein_coding	hypothetical protein && - && PF06585:Haemolymph juvenile hormone binding protein (JHBP)	-
novel.1941	159.175	33.1933	2.26354	0.0296923	0.710299	-	CM056802.1	15986761	15989486	+	483	-	- && - && -	-
gene-PYW08_010729	107.976	45.9913	1.23437	0.0297877	0.710299	PYW08_010729	CM056803.1	11862021	11863055	-	1035	protein_coding	hypothetical protein && - && -	-
gene-PYW08_013487	776.222	1141.69	-0.501642	0.0298434	0.710299	PYW08_013487	CM056780.1	11326682	11333474	-	1458	protein_coding	hypothetical protein && sp|Q94517|HDAC1_DROME Histone deacetylase HDAC1 OS=Drosophila melanogaster OX=7227 GN=HDAC1 PE=1 SV=2 && PF00850:Histone deacetylase domain	-
gene-PYW08_007291	86.7224	48.0581	0.856337	0.0298457	0.710299	PYW08_007291	CM056778.1	24618994	24621059	+	1002	protein_coding	hypothetical protein && sp|Q8N3Y7|RDHE2_HUMAN Epidermal retinol dehydrogenase 2 OS=Homo sapiens OX=9606 GN=SDR16C5 PE=1 SV=2 && PF00106:short chain dehydrogenase	-
gene-PYW08_007181	241.59	161.542	0.579822	0.0298709	0.710299	PYW08_007181	CM056778.1	20091283	20197584	-	2190	protein_coding	hypothetical protein && sp|Q86MI0|DVE1_CAEEL Homeobox protein dve-1 OS=Caenorhabditis elegans OX=6239 GN=dve-1 PE=1 SV=1 && PF16534:Ubiquitin-like oligomerisation domain of SATB|PF00046:Homeodomain	-
gene-PYW08_010849	881.184	614.392	0.51043	0.0299906	0.711857	PYW08_010849	CM056804.1	1124613	1128969	-	4243	protein_coding	hypothetical protein && sp|Q10126|YSM6_CAEEL Putative uncharacterized transposon-derived protein F52C9.6 OS=Caenorhabditis elegans OX=6239 GN=F52C9.6 PE=5 SV=1 && -	-
gene-PYW08_011265	517.635	343.393	0.591706	0.0301968	0.71426	PYW08_011265	CM056805.1	7950289	7955204	+	1020	protein_coding	hypothetical protein && - && PF00076:RNA recognition motif. (a.k.a. RRM, RBD, or RNP domain)	-
gene-PYW08_016186	21.5102	37.6194	-0.80488	0.0302007	0.71426	PYW08_016186	CM056785.1	211662	213417	-	1713	protein_coding	hypothetical protein && - && -	-
gene-PYW08_004931	113.226	153.496	-0.501759	0.0304097	0.717732	PYW08_004931	CM056793.1	6289849	6290772	+	924	protein_coding	hypothetical protein && - && -	-
gene-PYW08_000769	1076.15	684.306	0.65367	0.0304568	0.717732	PYW08_000769	CM056786.1	5345961	5367699	-	2166	protein_coding	hypothetical protein && sp|P43304|GPDM_HUMAN Glycerol-3-phosphate dehydrogenase, mitochondrial OS=Homo sapiens OX=9606 GN=GPD2 PE=1 SV=3 && PF16901:C-terminal domain of alpha-glycerophosphate oxidase|PF01266:FAD dependent oxidoreductase|PF13499:EF-hand domain pair	-
gene-PYW08_003687	617.738	791.204	-0.500764	0.0306289	0.719226	PYW08_003687	CM056791.1	7254309	7263613	-	4761	protein_coding	hypothetical protein && - && PF07776:Zinc-finger associated domain (zf-AD)	-
gene-PYW08_000408	2.70072	9.57393	-1.82154	0.0306711	0.719226	PYW08_000408	CM056777.1	19911177	19911530	-	354	protein_coding	hypothetical protein && sp|P21330|GAGJ_DROME Nucleic-acid-binding protein from mobile element jockey OS=Drosophila melanogaster OX=7227 GN=gag PE=4 SV=1 && -	-
gene-PYW08_000620	88.9741	29.3284	1.60022	0.0307124	0.719226	PYW08_000620	CM056777.1	31701220	31703100	-	570	protein_coding	hypothetical protein && - && -	-
gene-PYW08_008694	113.942	24.2299	2.23447	0.0307394	0.719226	PYW08_008694	CM056798.1	9012587	9013470	-	663	protein_coding	hypothetical protein && sp|P82121|CUO8_BLACR Cuticle protein 8 OS=Blaberus craniifer OX=6982 PE=1 SV=1 && PF00379:Insect cuticle protein	-
gene-PYW08_000154	0	3.42266	-4.21468	0.030812	1	PYW08_000154	CM056777.1	8782346	8871142	-	669	protein_coding	hypothetical protein && sp|Q16982|NECX_APLCA Neurocalcin OS=Aplysia californica OX=6500 PE=2 SV=2 && -	-
gene-PYW08_015226	959.878	645.496	0.511361	0.0308631	0.720834	PYW08_015226	CM056783.1	6829080	6829607	-	276	protein_coding	hypothetical protein && sp|Q9Y1A3|TIM8_DROME Mitochondrial import inner membrane translocase subunit Tim8 OS=Drosophila melanogaster OX=7227 GN=Tim8 PE=3 SV=1 && -	-
gene-PYW08_012172	1.66482	8.44576	-2.33411	0.0308697	1	PYW08_012172	CM056806.1	3106823	3124339	-	651	protein_coding	hypothetical protein && - && -	-
gene-PYW08_012043	729.945	945.839	-0.50065	0.0310082	0.722936	PYW08_012043	CM056779.1	22413356	22418622	-	2577	protein_coding	hypothetical protein && sp|O74326|CID11_SCHPO Poly(A) RNA polymerase cid11 OS=Schizosaccharomyces pombe (strain 972 / ATCC 24843) OX=284812 GN=cid11 PE=3 SV=1 && PF03828:Cid1 family poly A polymerase	-
gene-PYW08_001128	913.176	598.7	0.609229	0.0311735	0.724684	PYW08_001128	CM056786.1	14279198	14314294	+	2352	protein_coding	hypothetical protein && sp|Q96PX9|PKH4B_HUMAN Pleckstrin homology domain-containing family G member 4B OS=Homo sapiens OX=9606 GN=PLEKHG4B PE=1 SV=4 && PF00621:RhoGEF domain	-
gene-PYW08_008574	54.0652	309.958	-2.51943	0.0312283	0.724684	PYW08_008574	CM056798.1	4158374	4160749	-	1758	protein_coding	hypothetical protein && sp|P18173|DHGL_DROME Glucose dehydrogenase [FAD, quinone] OS=Drosophila melanogaster OX=7227 GN=Gld PE=3 SV=3 && PF05199:GMC oxidoreductase|PF00732:GMC oxidoreductase	-
gene-PYW08_002376	55.8683	21.6442	1.36552	0.0312865	0.724684	PYW08_002376	CM056788.1	19861213	19937775	+	5148	protein_coding	hypothetical protein && sp|Q9R244|TRPC2_MOUSE Short transient receptor potential channel 2 OS=Mus musculus OX=10090 GN=Trpc2 PE=2 SV=2 && PF13857:Ankyrin repeats (many copies)|PF12796:Ankyrin repeats (3 copies)|PF00520:Ion transport protein|PF00023:Ankyrin repeat	-
gene-PYW08_004661	11.7522	23.3551	-0.988277	0.0313394	0.724684	PYW08_004661	CM056792.1	18447819	18464536	-	1899	protein_coding	hypothetical protein && - && -	-
gene-PYW08_000914	2036.88	1347.27	0.511566	0.0313592	0.724684	PYW08_000914	CM056786.1	8770597	8775793	-	1332	protein_coding	hypothetical protein && sp|P04694|ATTY_RAT Tyrosine aminotransferase OS=Rattus norvegicus OX=10116 GN=Tat PE=1 SV=1 && PF00155:Aminotransferase class I and II	-
gene-PYW08_014476	228.245	147.585	0.630693	0.0315328	0.727416	PYW08_014476	CM056782.1	3148499	3153708	-	1632	protein_coding	hypothetical protein && sp|Q12894|IFRD2_HUMAN Interferon-related developmental regulator 2 OS=Homo sapiens OX=9606 GN=IFRD2 PE=1 SV=3 && PF05004:Interferon-related developmental regulator (IFRD)	-
gene-PYW08_005613	60.0937	117.681	-0.967811	0.0316614	0.728658	PYW08_005613	CM056794.1	9277213	9283488	-	1128	protein_coding	hypothetical protein && sp|Q4JHN6|FPS_PANGI Farnesyl pyrophosphate synthase OS=Panax ginseng OX=4054 GN=FPS PE=2 SV=1 && PF00348:Polyprenyl synthetase	-
gene-PYW08_010167	2276.68	1353.6	0.750339	0.0317561	0.728658	PYW08_010167	CM056801.1	12416623	12425114	+	1299	protein_coding	hypothetical protein && sp|P41713|UDPE_NPVLD Ecdysteroid UDP-glucosyltransferase OS=Lymantria dispar multicapsid nuclear polyhedrosis virus OX=10449 GN=EGT PE=3 SV=2 && PF00201:UDP-glucoronosyl and UDP-glucosyl transferase	-
gene-PYW08_011536	242.83	162.127	0.583864	0.0317995	0.728658	PYW08_011536	CM056779.1	2707829	2711831	-	204	protein_coding	hypothetical protein && sp|Q9W4L1|RM33_DROME 39S ribosomal protein L33, mitochondrial OS=Drosophila melanogaster OX=7227 GN=mRpL33 PE=3 SV=2 && -	-
gene-PYW08_008711	313.099	189.46	0.726211	0.0318087	0.728658	PYW08_008711	CM056798.1	9153572	9155935	-	687	protein_coding	hypothetical protein && sp|Q08623|HDHD1_HUMAN Pseudouridine-5'-phosphatase OS=Homo sapiens OX=9606 GN=PUDP PE=1 SV=3 && PF13419:Haloacid dehalogenase-like hydrolase	-
gene-PYW08_013909	6.40899	15.5867	-1.29122	0.0320445	0.731654	PYW08_013909	CM056781.1	8241598	8242967	-	954	protein_coding	hypothetical protein && - && -	-
gene-PYW08_015493	1634.48	1009.69	0.695202	0.0320965	0.731654	PYW08_015493	CM056783.1	15388029	15409858	-	1467	protein_coding	hypothetical protein && sp|Q9W056|C1139_DROME Proton-coupled amino acid transporter-like protein CG1139 OS=Drosophila melanogaster OX=7227 GN=CG1139 PE=2 SV=1 && PF01490:Transmembrane amino acid transporter protein	-
gene-PYW08_002751	142.644	450.698	-1.66017	0.0321067	0.731654	PYW08_002751	CM056789.1	13255546	13255767	-	222	protein_coding	hypothetical protein && sp|P85213|DEF1_GALME Defensin OS=Galleria mellonella OX=7137 PE=1 SV=2 && -	-
gene-PYW08_010882	128.578	75.3595	0.770913	0.0322145	0.732839	PYW08_010882	CM056804.1	2820635	2895525	+	2433	protein_coding	hypothetical protein && - && -	-
gene-PYW08_002016	551.201	263.412	1.06611	0.0325856	0.739999	PYW08_002016	CM056788.1	5186739	5279211	-	2004	protein_coding	hypothetical protein && sp|Q64343|ABCG1_MOUSE ATP-binding cassette sub-family G member 1 OS=Mus musculus OX=10090 GN=Abcg1 PE=1 SV=1 && PF00005:ABC transporter|PF01061:ABC-2 type transporter	-
novel.97	2.03447	8.30858	-2.04154	0.0327582	1	-	CM056777.1	11227994	11232067	-	1155	-	- && - && -	-
gene-PYW08_006206	111.713	160.172	-0.518083	0.0327922	0.74041	PYW08_006206	CM056795.1	7403661	7405348	-	729	protein_coding	hypothetical protein && sp|Q8VDV8|MITD1_MOUSE MIT domain-containing protein 1 OS=Mus musculus OX=10090 GN=Mitd1 PE=1 SV=1 && PF16565:Phospholipase D-like domain at C-terminus of MIT|PF04212:MIT (microtubule interacting and transport) domain	-
novel.1969	18.0166	3.70163	2.29986	0.0329236	0.74041	-	CM056802.1	9082077	9083170	-	465	-	- && - && -	-
gene-PYW08_016478	3.35204	10.1946	-1.6086	0.0329964	0.74041	PYW08_016478	CM056785.1	10801651	10804998	-	1884	protein_coding	hypothetical protein && sp|Q2KJ25|PSD12_BOVIN 26S proteasome non-ATPase regulatory subunit 12 OS=Bos taurus OX=9913 GN=PSMD12 PE=2 SV=3 && -	-
gene-PYW08_003412	507.192	1051.58	-1.05214	0.0331447	0.74041	PYW08_003412	CM056790.1	18622704	18664165	-	2043	protein_coding	hypothetical protein && sp|P22297|TRF_MANSE Transferrin OS=Manduca sexta OX=7130 PE=1 SV=1 && PF00405:Transferrin	-
gene-PYW08_015786	30.7601	9.72996	1.67234	0.0331505	0.74041	PYW08_015786	CM056784.1	5457337	5460170	-	486	protein_coding	hypothetical protein && sp|P91253|GST7_CAEEL Probable glutathione S-transferase 7 OS=Caenorhabditis elegans OX=6239 GN=gst-7 PE=3 SV=1 && -	-
gene-PYW08_010054	1031.75	1586.9	-0.501693	0.0331739	0.74041	PYW08_010054	CM056801.1	5912786	5929970	-	1188	protein_coding	hypothetical protein && sp|Q9UNZ2|NSF1C_HUMAN NSFL1 cofactor p47 OS=Homo sapiens OX=9606 GN=NSFL1C PE=1 SV=2 && PF08059:SEP domain|PF00789:UBX domain|PF14555:UBA-like domain	-
gene-PYW08_004975	12.8149	2.83447	2.16286	0.033194	0.74041	PYW08_004975	CM056793.1	8723063	8723842	+	780	protein_coding	hypothetical protein && sp|Q9MYP6|DHB14_BOVIN 17-beta-hydroxysteroid dehydrogenase 14 OS=Bos taurus OX=9913 GN=HSD17B14 PE=2 SV=1 && PF13561:Enoyl-(Acyl carrier protein) reductase	-
gene-PYW08_009384	169.279	105.991	0.676511	0.0331959	0.74041	PYW08_009384	CM056799.1	14839737	14878357	+	1437	protein_coding	hypothetical protein && - && PF00083:Sugar (and other) transporter	-
gene-PYW08_012508	10.776	27.6977	-1.35907	0.0332101	0.74041	PYW08_012508	CM056807.1	1860091	1886564	+	1272	protein_coding	hypothetical protein && sp|P05049|SNAK_DROME Serine protease snake OS=Drosophila melanogaster OX=7227 GN=snk PE=1 SV=2 && PF00089:Trypsin	-
gene-PYW08_015690	0	3.2263	-4.12172	0.0332929	1	PYW08_015690	CM056784.1	774969	775682	-	714	protein_coding	hypothetical protein && sp|Q8IN35|SIFAR_DROME Neuropeptide SIFamide receptor OS=Drosophila melanogaster OX=7227 GN=SIFaR PE=2 SV=2 && PF00001:7 transmembrane receptor (rhodopsin family)	-
gene-PYW08_009417	1.67379	8.2746	-2.29612	0.033318	1	PYW08_009417	CM056799.1	16957381	16965258	+	1461	protein_coding	hypothetical protein && sp|Q8L6Z8|XYLL1_ARATH D-xylose-proton symporter-like 1 OS=Arabidopsis thaliana OX=3702 GN=At3g03090 PE=2 SV=1 && PF00083:Sugar (and other) transporter	-
gene-PYW08_013227	146.466	216.338	-0.563428	0.0333446	0.74041	PYW08_013227	CM056780.1	4989659	5004497	+	2115	protein_coding	hypothetical protein && sp|O13067|CND2_XENLA Condensin complex subunit 2 OS=Xenopus laevis OX=8355 GN=ncaph PE=1 SV=1 && PF05786:Condensin complex subunit 2	-
gene-PYW08_010062	549.535	376.541	0.546364	0.0334154	0.74041	PYW08_010062	CM056801.1	6293616	6295670	-	2055	protein_coding	hypothetical protein && - && -	-
gene-PYW08_004888	164.141	108.641	0.593961	0.0334437	0.74041	PYW08_004888	CM056793.1	5011005	5018853	+	1542	protein_coding	hypothetical protein && sp|Q95XR2|NSUN4_CAEEL 5-methylcytosine rRNA methyltransferase nsun-4 OS=Caenorhabditis elegans OX=6239 GN=nsun-4 PE=1 SV=1 && PF01189:16S rRNA methyltransferase RsmB/F	-
gene-PYW08_008975	161.965	247.544	-0.501674	0.0334739	0.74041	PYW08_008975	CM056799.1	343846	363807	-	2742	protein_coding	hypothetical protein && sp|P51892|DNLI1_XENLA DNA ligase 1 OS=Xenopus laevis OX=8355 GN=lig1 PE=2 SV=1 && PF01068:ATP dependent DNA ligase domain|PF04679:ATP dependent DNA ligase C terminal region|PF04675:DNA ligase N terminus	-
gene-PYW08_002048	6.70558	15.9218	-1.25188	0.0334869	0.74041	PYW08_002048	CM056788.1	7249923	7250913	-	246	protein_coding	hypothetical protein && - && -	-
gene-PYW08_005400	10.3333	41.2351	-1.99335	0.0334884	0.74041	PYW08_005400	CM056794.1	2459611	2467118	-	1167	protein_coding	hypothetical protein && sp|Q8D3K2|BETA_VIBVU Oxygen-dependent choline dehydrogenase OS=Vibrio vulnificus (strain CMCP6) OX=216895 GN=betA PE=3 SV=1 && PF00732:GMC oxidoreductase	-
gene-PYW08_006272	5.3403	0.588196	3.09086	0.0334995	1	PYW08_006272	CM056795.1	10773837	10774724	+	888	protein_coding	hypothetical protein && - && -	-
gene-PYW08_007279	1350.17	718.2	0.911012	0.0335567	0.74041	PYW08_007279	CM056778.1	24432437	24472439	-	3692	protein_coding	hypothetical protein && - && -	-
gene-PYW08_007721	25.2305	50.0969	-0.994563	0.0336163	0.74041	PYW08_007721	CM056796.1	13551029	13556689	-	1216	protein_coding	hypothetical protein && - && -	-
gene-PYW08_014547	4684.71	10853.8	-1.21216	0.0336191	0.74041	PYW08_014547	CM056782.1	6793889	6808113	-	690	protein_coding	hypothetical protein && sp|P83632|P27K_GALME 27 kDa hemolymph protein OS=Galleria mellonella OX=7137 PE=1 SV=1 && PF07165:Protein of unknown function (DUF1397)	-
gene-PYW08_009140	0.335347	3.97842	-3.4534	0.0337516	1	PYW08_009140	CM056799.1	6446629	6449583	-	1826	protein_coding	hypothetical protein && sp|Q96DM1|PGBD4_HUMAN PiggyBac transposable element-derived protein 4 OS=Homo sapiens OX=9606 GN=PGBD4 PE=2 SV=3 && PF13843:Transposase IS4	-
gene-PYW08_014869	1252.54	718.643	0.801588	0.0338079	0.741766	PYW08_014869	CM056782.1	15081631	15084547	-	771	protein_coding	hypothetical protein && sp|P53702|CCHL_MOUSE Holocytochrome c-type synthase OS=Mus musculus OX=10090 GN=Hccs PE=1 SV=2 && PF01265:Cytochrome c/c1 heme lyase	-
gene-PYW08_003342	1330.78	748.209	0.831038	0.033829	0.741766	PYW08_003342	CM056790.1	16090766	16096742	+	591	protein_coding	hypothetical protein && - && PF07648:Kazal-type serine protease inhibitor domain	-
gene-PYW08_014787	6637.86	44001.2	-2.72876	0.0338502	0.741766	PYW08_014787	CM056782.1	12870702	12872455	+	612	protein_coding	hypothetical protein && sp|O02388|CU22_BOMMO Larval cuticle protein LCP-22 OS=Bombyx mori OX=7091 GN=LCP22 PE=2 SV=1 && PF00379:Insect cuticle protein	-
novel.1279	7.38525	1.29933	2.51209	0.0339227	1	-	CM056794.1	7280204	7281532	+	694	-	- && - && -	-
gene-PYW08_016339	50.3267	89.2575	-0.829686	0.0339699	0.743148	PYW08_016339	CM056785.1	5034497	5157433	-	3816	protein_coding	hypothetical protein && sp|Q6P4U0|THS7B_MOUSE Thrombospondin type-1 domain-containing protein 7B OS=Mus musculus OX=10090 GN=Thsd7b PE=2 SV=1 && -	-
gene-PYW08_004850	252.56	90.6279	1.4799	0.0341531	0.743868	PYW08_004850	CM056793.1	3184736	3187869	-	471	protein_coding	hypothetical protein && - && PF05497:Destabilase	-
gene-PYW08_006735	195.257	123.583	0.502813	0.0341538	0.743868	PYW08_006735	CM056778.1	5608556	5610307	+	531	protein_coding	hypothetical protein && sp|Q7JYV7|KAD6_DROME Adenylate kinase isoenzyme 6 homolog OS=Drosophila melanogaster OX=7227 GN=Ak6 PE=1 SV=1 && PF13238:AAA domain	-
gene-PYW08_005789	360.267	545.315	-0.504262	0.0341827	0.743868	PYW08_005789	CM056794.1	15662871	15684922	+	8400	protein_coding	hypothetical protein && - && -	-
gene-PYW08_016726	409.659	225.057	0.86501	0.0342295	0.743868	PYW08_016726	CM056785.1	19308192	19313870	+	417	protein_coding	hypothetical protein && - && -	-
novel.1042	41.2959	81.3008	-0.977184	0.0344581	0.746519	-	CM056790.1	19850928	19854960	-	770	-	- && - && -	-
novel.431	28.2487	63.6858	-1.17083	0.0344652	0.746519	-	CM056781.1	4697598	4703747	-	3069	-	- && - && -	-
gene-PYW08_003663	7435.8	4934.7	0.591592	0.0346791	0.748976	PYW08_003663	CM056791.1	6103684	6115883	-	1704	protein_coding	hypothetical protein && sp|Q8RWQ9|ALEUL_ARATH Thiol protease aleurain-like OS=Arabidopsis thaliana OX=3702 GN=At3g45310 PE=2 SV=1 && PF00112:Papain family cysteine protease|PF08246:Cathepsin propeptide inhibitor domain (I29)	-
novel.1697	217.331	327.584	-0.50181	0.0346962	0.748976	-	CM056798.1	18800968	18803854	-	2808	-	- && - && -	-
gene-PYW08_001649	112.052	177.14	-0.659904	0.034772	0.748976	PYW08_001649	CM056787.1	14357467	14365621	-	1680	protein_coding	hypothetical protein && sp|Q24168|ORC2_DROME Origin recognition complex subunit 2 OS=Drosophila melanogaster OX=7227 GN=Orc2 PE=1 SV=2 && PF04084:Origin recognition complex subunit 2	-
gene-PYW08_007239	1015.91	704.81	0.504878	0.0348069	0.748976	PYW08_007239	CM056778.1	22959942	22994375	+	411	protein_coding	hypothetical protein && sp|Q24522|BUN1_DROME Protein bunched, class 1/class 3/D/E isoforms OS=Drosophila melanogaster OX=7227 GN=bun PE=2 SV=2 && PF01166:TSC-22/dip/bun family	-
gene-PYW08_007627	30.1503	59.7282	-0.985384	0.0348763	0.749242	PYW08_007627	CM056796.1	11832877	11836798	+	1578	protein_coding	hypothetical protein && sp|A0A291PQF1|UGT5_DACCO UDP-glycosyltransferase UGT5 OS=Dactylopius coccus OX=765876 GN=UGT5 PE=1 SV=1 && PF00201:UDP-glucoronosyl and UDP-glucosyl transferase	-
gene-PYW08_004402	188.008	123.342	0.506333	0.0349397	0.749376	PYW08_004402	CM056792.1	9849505	9851079	+	1575	protein_coding	hypothetical protein && sp|O15945|ARNT_DROME Aryl hydrocarbon receptor nuclear translocator homolog OS=Drosophila melanogaster OX=7227 GN=tgo PE=1 SV=3 && PF14598:PAS domain	-
gene-PYW08_013429	1936.55	575.267	1.75135	0.0351726	0.752024	PYW08_013429	CM056780.1	10479152	10481642	+	207	protein_coding	hypothetical protein && - && -	-
gene-PYW08_003818	215.207	305.752	-0.501183	0.0351777	0.752024	PYW08_003818	CM056791.1	11431286	11438226	+	795	protein_coding	hypothetical protein && sp|E2AXC7|BRCC3_CAMFO Lys-63-specific deubiquitinase BRCC36 OS=Camponotus floridanus OX=104421 GN=BRCC3 PE=1 SV=1 && PF01398:JAB1/Mov34/MPN/PAD-1 ubiquitin protease|PF18110:BRCC36 C-terminal helical domain	-
gene-PYW08_014045	3780.41	2356.26	0.682172	0.035259	0.752453	PYW08_014045	CM056781.1	12159038	12169403	-	1509	protein_coding	hypothetical protein && sp|Q9Z2I9|SUCB1_MOUSE Succinate--CoA ligase [ADP-forming] subunit beta, mitochondrial OS=Mus musculus OX=10090 GN=Sucla2 PE=1 SV=2 && PF00549:CoA-ligase|PF08442:ATP-grasp domain	-
gene-PYW08_015868	61.9655	106.22	-0.778872	0.0353125	0.752453	PYW08_015868	CM056784.1	10884874	10936953	-	1419	protein_coding	hypothetical protein && sp|Q8WZ42|TITIN_HUMAN Titin OS=Homo sapiens OX=9606 GN=TTN PE=1 SV=4 && PF13927:Immunoglobulin domain|PF07679:Immunoglobulin I-set domain	-
gene-PYW08_013803	165.469	117.145	0.51472	0.0353894	0.752613	PYW08_013803	CM056781.1	4728994	4733268	+	861	protein_coding	hypothetical protein && sp|Q8R2M2|TDIF2_MOUSE Deoxynucleotidyltransferase terminal-interacting protein 2 OS=Mus musculus OX=10090 GN=Dnttip2 PE=1 SV=1 && PF08698:Fcf2 pre-rRNA processing	-
gene-PYW08_007861	1368.8	1975.12	-0.529113	0.03544	0.752613	PYW08_007861	CM056796.1	18888461	18891559	-	1287	protein_coding	hypothetical protein && sp|O42587|PR6AA_XENLA 26S proteasome regulatory subunit 6A-A OS=Xenopus laevis OX=8355 GN=psmc3-a PE=2 SV=2 && PF16450:Proteasomal ATPase OB C-terminal domain|PF00004:ATPase family associated with various cellular activities (AAA)|PF17862:AAA+ lid domain	-
gene-PYW08_003977	1898.77	1194.11	0.66928	0.035492	0.752613	PYW08_003977	CM056791.1	16352486	16353928	+	1443	protein_coding	hypothetical protein && - && -	-
gene-PYW08_002750	440.382	1184.71	-1.4279	0.0355857	0.753384	PYW08_002750	CM056789.1	13241199	13247708	+	537	protein_coding	hypothetical protein && sp|P85213|DEF1_GALME Defensin OS=Galleria mellonella OX=7137 PE=1 SV=2 && -	-
gene-PYW08_006014	5.72638	0.629176	3.16143	0.035853	1	PYW08_006014	CM056795.1	3481559	3482711	-	900	protein_coding	hypothetical protein && - && PF13359:DDE superfamily endonuclease	-
gene-PYW08_010161	210.473	76.8581	1.45533	0.0359943	0.758861	PYW08_010161	CM056801.1	12053180	12060373	-	1863	protein_coding	hypothetical protein && sp|Q88168|UDPE_NPVSL Ecdysteroid UDP-glucosyltransferase OS=Spodoptera littoralis nuclear polyhedrosis virus OX=10456 GN=EGT PE=3 SV=1 && PF00201:UDP-glucoronosyl and UDP-glucosyl transferase|PF01826:Trypsin Inhibitor like cysteine rich domain	-
gene-PYW08_003745	68.9457	286.67	-2.05565	0.0360308	0.758861	PYW08_003745	CM056791.1	10156858	10161101	+	318	protein_coding	hypothetical protein && sp|B0JFB8|FPI1_ANTMY Fungal protease inhibitor-1 OS=Antheraea mylitta OX=34739 GN=fpi-1 PE=1 SV=1 && PF12190:Fungal protease inhibitor	-
gene-PYW08_000793	18.7947	8.81546	1.10057	0.036064	0.758861	PYW08_000793	CM056786.1	6096769	6179695	-	11946	protein_coding	hypothetical protein && sp|Q8WXX0|DYH7_HUMAN Dynein axonemal heavy chain 7 OS=Homo sapiens OX=9606 GN=DNAH7 PE=1 SV=2 && PF12777:Microtubule-binding stalk of dynein motor|PF12775:P-loop containing dynein motor region|PF12780:P-loop containing dynein motor region D4|PF18198:Dynein heavy chain AAA lid domain|PF12774:Hydrolytic ATP binding site of dynein motor region|PF17857:AAA+ lid domain|PF18199:…	-
gene-PYW08_015469	7030.69	4340.81	0.695771	0.0362052	0.758861	PYW08_015469	CM056783.1	14637884	14643426	-	1671	protein_coding	hypothetical protein && sp|Q9VYY4|C4G15_DROME Cytochrome P450 4g15 OS=Drosophila melanogaster OX=7227 GN=Cyp4g15 PE=2 SV=1 && PF00067:Cytochrome P450	-
novel.199	7.08413	1.60921	2.13455	0.0362566	1	-	CM056778.1	8742479	8743189	-	711	-	- && - && -	-
gene-PYW08_003907	794.223	534.342	0.510086	0.0364291	0.758861	PYW08_003907	CM056791.1	14369622	14375384	-	2709	protein_coding	hypothetical protein && sp|Q922K7|NOP2_MOUSE Probable 28S rRNA (cytosine-C(5))-methyltransferase OS=Mus musculus OX=10090 GN=Nop2 PE=1 SV=1 && PF01189:16S rRNA methyltransferase RsmB/F|PF17125:N-terminal domain of 16S rRNA methyltransferase RsmF	-
gene-PYW08_005835	4.32084	13.7827	-1.6689	0.0364899	0.758861	PYW08_005835	CM056794.1	17022341	17023237	+	897	protein_coding	hypothetical protein && sp|Q02361|FD3_DROME Fork head domain-containing protein FD3 OS=Drosophila melanogaster OX=7227 GN=fd59A PE=2 SV=2 && PF00250:Forkhead domain	-
gene-PYW08_011491	253.724	165.404	0.504671	0.0365005	0.758861	PYW08_011491	CM056779.1	817350	827204	-	477	protein_coding	hypothetical protein && sp|P10735|RT12_DROME 40S ribosomal protein S12, mitochondrial OS=Drosophila melanogaster OX=7227 GN=tko PE=1 SV=1 && PF00164:Ribosomal protein S12/S23	-
gene-PYW08_010237	87.3211	142.559	-0.70774	0.0365239	0.758861	PYW08_010237	CM056801.1	17127822	17128883	-	1062	protein_coding	hypothetical protein && sp|A0A0R4IEW8|ELAV4_DANRE ELAV-like protein 4 OS=Danio rerio OX=7955 GN=elavl4 PE=1 SV=2 && PF00076:RNA recognition motif. (a.k.a. RRM, RBD, or RNP domain)	-
gene-PYW08_001246	450.679	705.496	-0.647027	0.0365404	0.758861	PYW08_001246	CM056786.1	19332440	19332811	+	372	protein_coding	hypothetical protein && - && -	-
gene-PYW08_009204	33.1133	67.8115	-1.03079	0.0365437	0.758861	PYW08_009204	CM056799.1	7934528	7935526	-	999	protein_coding	hypothetical protein && sp|Q8NBN7|RDH13_HUMAN Retinol dehydrogenase 13 OS=Homo sapiens OX=9606 GN=RDH13 PE=1 SV=2 && PF00106:short chain dehydrogenase	-
gene-PYW08_006181	759.228	231.416	1.71458	0.0367321	0.758861	PYW08_006181	CM056795.1	6453644	6460510	-	2487	protein_coding	hypothetical protein && - && PF02958:Ecdysteroid kinase	-
gene-PYW08_016210	311.556	214.965	0.536528	0.0367605	0.758861	PYW08_016210	CM056785.1	769140	770925	-	606	protein_coding	hypothetical protein && sp|Q8R035|ICT1_MOUSE Peptidyl-tRNA hydrolase ICT1, mitochondrial OS=Mus musculus OX=10090 GN=Mrpl58 PE=1 SV=1 && PF00472:RF-1 domain	-
gene-PYW08_013982	194.272	130.783	0.573032	0.0368398	0.758861	PYW08_013982	CM056781.1	10951921	10952954	-	258	protein_coding	hypothetical protein && - && -	-
novel.1504	5.70844	14.6295	-1.35472	0.0368494	0.758861	-	CM056796.1	18045979	18048309	+	2309	-	- && - && -	-
gene-PYW08_003472	338.108	492.225	-0.501594	0.0369176	0.758861	PYW08_003472	CM056790.1	22460079	22489267	+	846	protein_coding	hypothetical protein && - && -	-
gene-PYW08_010146	15.4456	31.9407	-1.05323	0.0369304	0.758861	PYW08_010146	CM056801.1	11392404	11522039	-	4371	protein_coding	hypothetical protein && sp|Q9VS29|DSCL_DROME Down syndrome cell adhesion molecule-like protein Dscam2 OS=Drosophila melanogaster OX=7227 GN=Dscam2 PE=2 SV=3 && PF13927:Immunoglobulin domain|PF00041:Fibronectin type III domain|PF07679:Immunoglobulin I-set domain	-
gene-PYW08_012406	17.1387	5.82343	1.55891	0.036945	0.758861	PYW08_012406	CM056806.1	10200605	10426634	+	1912	protein_coding	hypothetical protein && - && PF00096:Zinc finger, C2H2 type	-
gene-PYW08_003802	33.4368	17.2463	0.951595	0.0370783	0.758861	PYW08_003802	CM056791.1	11157614	11168943	+	3510	protein_coding	hypothetical protein && sp|P05990|PYR1_DROME CAD protein OS=Drosophila melanogaster OX=7227 GN=r PE=1 SV=3 && PF02786:Carbamoyl-phosphate synthase L chain, ATP binding domain|PF00988:Carbamoyl-phosphate synthase small chain, CPSase domain|PF01979:Amidohydrolase family|PF00117:Glutamine amidotransferase class-I|PF02142:MGS-like domain	-
novel.1278	5.03473	0.629176	2.97476	0.037133	1	-	CM056794.1	7276276	7279340	+	812	-	- && - && -	-
gene-PYW08_001671	72.1439	184.399	-1.35503	0.0372004	0.758861	PYW08_001671	CM056787.1	15093924	15102987	+	636	protein_coding	hypothetical protein && sp|Q6DGN0|RERGL_DANRE Ras-related and estrogen-regulated growth inhibitor-like protein OS=Danio rerio OX=7955 GN=rergl PE=2 SV=1 && PF00071:Ras family	-
gene-PYW08_010891	144.09	66.0143	1.12868	0.037227	0.758861	PYW08_010891	CM056804.1	3148651	3162296	-	1440	protein_coding	hypothetical protein && sp|Q8MS59|WAT_DROME Fatty acyl-CoA reductase wat OS=Drosophila melanogaster OX=7227 GN=wat PE=1 SV=1 && PF07993:Male sterility protein|PF03015:Male sterility protein	-
gene-PYW08_005491	74.9683	136.08	-0.860287	0.0373049	0.758861	PYW08_005491	CM056794.1	5667752	5669013	-	645	protein_coding	hypothetical protein && sp|Q93113|GST1D_ANOGA Glutathione S-transferase 1, isoform D OS=Anopheles gambiae OX=7165 GN=GstD1 PE=1 SV=1 && PF13417:Glutathione S-transferase, N-terminal domain|PF14497:Glutathione S-transferase, C-terminal domain	-
gene-PYW08_015290	43.8447	22.3293	0.975224	0.0373106	0.758861	PYW08_015290	CM056783.1	9678543	9683153	-	969	protein_coding	hypothetical protein && sp|P70280|VAMP7_MOUSE Vesicle-associated membrane protein 7 OS=Mus musculus OX=10090 GN=Vamp7 PE=1 SV=1 && PF13774:Regulated-SNARE-like domain	-
gene-PYW08_007285	102.424	45.7687	1.16175	0.0373954	0.758861	PYW08_007285	CM056778.1	24522713	24523584	-	411	protein_coding	hypothetical protein && - && -	-
gene-PYW08_001173	845.78	614.377	0.501941	0.0374402	0.758861	PYW08_001173	CM056786.1	16142848	16173274	-	1305	protein_coding	hypothetical protein && sp|Q24093|ABHD2_DROME Abhydrolase domain-containing protein 2 OS=Drosophila melanogaster OX=7227 GN=Hydr2 PE=2 SV=2 && PF00561:alpha/beta hydrolase fold	-
gene-PYW08_014673	1185.49	801.9	0.564378	0.0374868	0.758861	PYW08_014673	CM056782.1	9455064	9471123	-	1152	protein_coding	hypothetical protein && sp|Q9NRZ7|PLCC_HUMAN 1-acyl-sn-glycerol-3-phosphate acyltransferase gamma OS=Homo sapiens OX=9606 GN=AGPAT3 PE=1 SV=1 && PF01553:Acyltransferase|PF16076:Acyltransferase C-terminus	-
gene-PYW08_016268	498.08	1441.4	-1.53319	0.037745	0.758861	PYW08_016268	CM056785.1	3216502	3256613	+	2742	protein_coding	hypothetical protein && - && PF06367:Diaphanous FH3 Domain	-
gene-PYW08_005679	3699.53	1827.75	1.0174	0.0377689	0.758861	PYW08_005679	CM056794.1	11789458	11791341	+	375	protein_coding	hypothetical protein && sp|E0X9F6|THAP1_THAPI Allergen Tha p 1 OS=Thaumetopoea pityocampa OX=208016 PE=1 SV=1 && PF03392:Insect pheromone-binding family, A10/OS-D	-
gene-PYW08_015434	5475.62	3653.64	0.583782	0.0378086	0.758861	PYW08_015434	CM056783.1	13744491	13761043	-	3882	protein_coding	hypothetical protein && - && -	-
gene-PYW08_003790	738.933	508.193	0.5407	0.0378268	0.758861	PYW08_003790	CM056791.1	11088952	11101774	+	6795	protein_coding	hypothetical protein && sp|P05990|PYR1_DROME CAD protein OS=Drosophila melanogaster OX=7227 GN=r PE=1 SV=3 && PF02142:MGS-like domain|PF01979:Amidohydrolase family|PF00988:Carbamoyl-phosphate synthase small chain, CPSase domain|PF02787:Carbamoyl-phosphate synthetase large chain, oligomerisation domain|PF02786:Carbamoyl-phosphate synthase L chain, ATP binding domain|PF02729:Aspartate/ornithine car…	-
novel.1045	82.6591	119.923	-0.537251	0.0378432	0.758861	-	CM056790.1	22003670	22005432	-	1652	-	- && - && -	-
gene-PYW08_014473	338.692	187.569	0.853066	0.0378609	0.758861	PYW08_014473	CM056782.1	3113809	3119651	+	1617	protein_coding	hypothetical protein && sp|Q12894|IFRD2_HUMAN Interferon-related developmental regulator 2 OS=Homo sapiens OX=9606 GN=IFRD2 PE=1 SV=3 && PF05004:Interferon-related developmental regulator (IFRD)	-
gene-PYW08_008018	60.7481	17.634	1.79132	0.0380561	0.758861	PYW08_008018	CM056797.1	3680640	3693199	-	942	protein_coding	hypothetical protein && - && PF00650:CRAL/TRIO domain	-
gene-PYW08_015351	3247.53	2204.28	0.559204	0.0381011	0.758861	PYW08_015351	CM056783.1	10943826	10944765	+	249	protein_coding	hypothetical protein && sp|Q9CQ69|QCR8_MOUSE Cytochrome b-c1 complex subunit 8 OS=Mus musculus OX=10090 GN=Uqcrq PE=1 SV=3 && -	-
gene-PYW08_008016	2.66792	25.6256	-3.26046	0.0381403	0.758861	PYW08_008016	CM056797.1	3653389	3661328	-	942	protein_coding	hypothetical protein && - && PF00650:CRAL/TRIO domain	-
gene-PYW08_006196	34.7173	9.78914	1.82932	0.0381785	0.758861	PYW08_006196	CM056795.1	6971487	6979644	-	1509	protein_coding	hypothetical protein && - && -	-
gene-PYW08_016649	16.4025	5.64592	1.55443	0.0381917	0.758861	PYW08_016649	CM056785.1	16606808	16608571	+	1764	protein_coding	hypothetical protein && - && -	-
gene-PYW08_014722	321.964	224.334	0.506228	0.0382012	0.758861	PYW08_014722	CM056782.1	11363224	11363703	-	480	protein_coding	hypothetical protein && sp|Q5U4Z8|RM20_XENLA 39S ribosomal protein L20, mitochondrial OS=Xenopus laevis OX=8355 GN=mrpl20 PE=2 SV=1 && PF00453:Ribosomal protein L20	-
gene-PYW08_009087	26.563	10.8016	1.2914	0.0382052	0.758861	PYW08_009087	CM056799.1	5072646	5085832	-	3567	protein_coding	hypothetical protein && sp|Q9W0T5|PYX_DROME Transient receptor potential channel pyrexia OS=Drosophila melanogaster OX=7227 GN=pyx PE=2 SV=2 && PF13637:Ankyrin repeats (many copies)|PF12796:Ankyrin repeats (3 copies)|PF00520:Ion transport protein	-
gene-PYW08_010791	418.465	287.209	0.544185	0.0382107	0.758861	PYW08_010791	CM056803.1	14630696	14651548	-	1443	protein_coding	hypothetical protein && sp|A9ZSY3|TRET1_BOMMO Facilitated trehalose transporter Tret1 OS=Bombyx mori OX=7091 GN=Tret1 PE=1 SV=1 && PF00083:Sugar (and other) transporter	-
gene-PYW08_005541	629.645	1135.78	-0.85105	0.0382713	0.758861	PYW08_005541	CM056794.1	7195113	7197710	-	774	protein_coding	hypothetical protein && - && -	-
gene-PYW08_004919	267.886	173.788	0.510347	0.0383207	0.758861	PYW08_004919	CM056793.1	6043621	6044109	-	489	protein_coding	hypothetical protein && sp|Q291A0|RM41_DROPS 39S ribosomal protein L41, mitochondrial OS=Drosophila pseudoobscura pseudoobscura OX=46245 GN=mRpL41 PE=3 SV=1 && PF09809:Mitochondrial ribosomal protein L27	-
gene-PYW08_003635	547.006	348.939	0.649176	0.0383561	0.758861	PYW08_003635	CM056791.1	4851678	4863613	+	1212	protein_coding	hypothetical protein && sp|Q8CFY5|COX10_MOUSE Protoheme IX farnesyltransferase, mitochondrial OS=Mus musculus OX=10090 GN=Cox10 PE=2 SV=1 && PF01040:UbiA prenyltransferase family	-
gene-PYW08_009033	3298.83	1975.97	0.739537	0.0383739	0.758861	PYW08_009033	CM056799.1	2471345	2492091	-	1623	protein_coding	hypothetical protein && sp|Q9GLE3|CATK_PIG Cathepsin K OS=Sus scrofa OX=9823 GN=CTSK PE=2 SV=1 && PF08246:Cathepsin propeptide inhibitor domain (I29)|PF00112:Papain family cysteine protease	-
gene-PYW08_002207	446.955	303.49	0.511006	0.0383882	0.758861	PYW08_002207	CM056788.1	13495448	13499048	+	582	protein_coding	hypothetical protein && - && PF00338:Ribosomal protein S10p/S20e	-
gene-PYW08_008780	1370.35	1641.71	-0.50091	0.0384568	0.759074	PYW08_008780	CM056798.1	12593143	12709798	+	5133	protein_coding	hypothetical protein && sp|Q8IN94|OSA_DROME Trithorax group protein osa OS=Drosophila melanogaster OX=7227 GN=osa PE=1 SV=1 && PF01388:ARID/BRIGHT DNA binding domain|PF12031:SWI/SNF-like complex subunit BAF250/Osa	-
gene-PYW08_007654	148.623	95.9013	0.633705	0.0386236	0.759882	PYW08_007654	CM056796.1	12793134	12794227	+	369	protein_coding	hypothetical protein && - && -	-
gene-PYW08_008679	31.3218	9.04973	1.79261	0.0386391	0.759882	PYW08_008679	CM056798.1	8917143	8917580	-	312	protein_coding	hypothetical protein && - && -	-
gene-PYW08_003789	1787.28	2978.51	-0.736828	0.0387054	0.759882	PYW08_003789	CM056791.1	11057236	11086416	+	2010	protein_coding	hypothetical protein && sp|O19015|BGAL_FELCA Beta-galactosidase OS=Felis catus OX=9685 GN=GLB1 PE=2 SV=1 && PF13364:Beta-galactosidase jelly roll domain|PF01301:Glycosyl hydrolases family 35	-
gene-PYW08_001376	9.08136	19.5557	-1.1101	0.0389124	0.759882	PYW08_001376	CM056787.1	801236	920729	+	1188	protein_coding	hypothetical protein && sp|Q9W6V2|NEGR1_CHICK Neuronal growth regulator 1 OS=Gallus gallus OX=9031 GN=NEGR1 PE=1 SV=1 && PF07679:Immunoglobulin I-set domain|PF13927:Immunoglobulin domain	-
gene-PYW08_010470	132.329	92.6044	0.522059	0.0389896	0.759882	PYW08_010470	CM056802.1	12078612	12079385	+	774	protein_coding	hypothetical protein && sp|Q9X248|FABG_THEMA 3-oxoacyl-[acyl-carrier-protein] reductase FabG OS=Thermotoga maritima (strain ATCC 43589 / DSM 3109 / JCM 10099 / NBRC 100826 / MSB8) OX=243274 GN=fabG PE=3 SV=1 && PF00106:short chain dehydrogenase	-
gene-PYW08_007911	130.43	202.756	-0.50258	0.0390325	0.759882	PYW08_007911	CM056796.1	20474297	20481113	-	4113	protein_coding	hypothetical protein && sp|Q95LI3|ZFY_BOVIN Zinc finger Y-chromosomal protein OS=Bos taurus OX=9913 GN=ZFY PE=2 SV=1 && PF07776:Zinc-finger associated domain (zf-AD)	-
gene-PYW08_001715	43.0414	27.097	0.666916	0.0390622	0.759882	PYW08_001715	CM056787.1	17360265	17361504	+	459	protein_coding	hypothetical protein && sp|Q0VG49|CO061_MOUSE Uncharacterized protein C15orf61 homolog OS=Mus musculus OX=10090 PE=2 SV=2 && PF15031:Domain of unknown function (DUF4528)	-
gene-PYW08_000915	1.33543	7.9553	-2.56434	0.0390681	1	PYW08_000915	CM056786.1	8795492	8797149	-	405	protein_coding	hypothetical protein && sp|P17735|ATTY_HUMAN Tyrosine aminotransferase OS=Homo sapiens OX=9606 GN=TAT PE=1 SV=1 && PF00155:Aminotransferase class I and II	-
gene-PYW08_000754	64.607	6.70156	3.27305	0.0390705	0.759882	PYW08_000754	CM056786.1	3924065	3924670	-	381	protein_coding	hypothetical protein && sp|P45590|CU66_HYACE Larval/pupal rigid cuticle protein 66 OS=Hyalophora cecropia OX=7123 GN=CP66 PE=1 SV=1 && PF00379:Insect cuticle protein	-
gene-PYW08_014749	436.12	135.085	1.69141	0.039101	0.759882	PYW08_014749	CM056782.1	11707492	11710421	-	621	protein_coding	hypothetical protein && - && -	-
gene-PYW08_004144	123.91	230.657	-0.896193	0.03921	0.759882	PYW08_004144	CM056791.1	22870893	22877312	-	966	protein_coding	hypothetical protein && sp|Q96KB5|TOPK_HUMAN Lymphokine-activated killer T-cell-originated protein kinase OS=Homo sapiens OX=9606 GN=PBK PE=1 SV=3 && PF00069:Protein kinase domain	-
gene-PYW08_005365	21.5416	53.4035	-1.30724	0.0392285	0.759882	PYW08_005365	CM056794.1	1268438	1288464	-	1875	protein_coding	hypothetical protein && - && PF01757:Acyltransferase family	-
gene-PYW08_014482	103.718	147.368	-0.510651	0.039256	0.759882	PYW08_014482	CM056782.1	3263618	3266373	+	900	protein_coding	hypothetical protein && sp|Q9VWS2|NUP35_DROME Nucleoporin Nup35 OS=Drosophila melanogaster OX=7227 GN=Nup35 PE=1 SV=1 && PF05172:Nup53/35/40-type RNA recognition motif	-
gene-PYW08_010881	426.934	289.186	0.563028	0.0393315	0.759882	PYW08_010881	CM056804.1	2787688	2813348	-	1434	protein_coding	hypothetical protein && sp|Q803G5|SAM5A_DANRE Sorting and assembly machinery component 50 homolog A OS=Danio rerio OX=7955 GN=samm50a PE=2 SV=1 && PF01103:Surface antigen	-
gene-PYW08_005502	188.212	266.778	-0.506847	0.0393951	0.759882	PYW08_005502	CM056794.1	5954747	5977399	-	2595	protein_coding	hypothetical protein && sp|Q26454|MCM4_DROME DNA replication licensing factor MCM4 OS=Drosophila melanogaster OX=7227 GN=dpa PE=1 SV=2 && PF17855:MCM AAA-lid domain|PF14551:MCM N-terminal domain|PF00493:MCM P-loop domain|PF17207:MCM OB domain	-
gene-PYW08_003733	805.93	569.922	0.515351	0.0394532	0.759882	PYW08_003733	CM056791.1	9450662	9454313	+	726	protein_coding	hypothetical protein && sp|Q5M818|RM16_RAT 39S ribosomal protein L16, mitochondrial OS=Rattus norvegicus OX=10116 GN=Mrpl16 PE=2 SV=1 && PF00252:Ribosomal protein L16p/L10e	-
gene-PYW08_006748	370.842	549.877	-0.568201	0.0395323	0.759882	PYW08_006748	CM056778.1	5962643	5968033	-	849	protein_coding	hypothetical protein && sp|Q9V637|PSMF1_DROME Proteasome inhibitor PI31 subunit OS=Drosophila melanogaster OX=7227 GN=PI31 PE=1 SV=1 && PF11566:PI31 proteasome regulator N-terminal	-
gene-PYW08_013197	185.261	119.393	0.634124	0.0396194	0.759882	PYW08_013197	CM056780.1	2768309	2769244	+	381	protein_coding	hypothetical protein && sp|Q7JWG9|RM52_DROME 39S ribosomal protein L52, mitochondrial OS=Drosophila melanogaster OX=7227 GN=mRpL52 PE=2 SV=1 && PF18699:Mitoribosomal protein mL52	-
gene-PYW08_013296	79.2269	52.4966	0.593152	0.0397975	0.759882	PYW08_013296	CM056780.1	7773311	7773952	-	642	protein_coding	hypothetical protein && sp|Q6DGV7|M17L2_DANRE Mpv17-like protein 2 OS=Danio rerio OX=7955 GN=mpv17l2 PE=2 SV=1 && PF04117:Mpv17 / PMP22 family	-
gene-PYW08_010567	2.70072	0	3.91841	0.0398109	1	PYW08_010567	CM056803.1	958072	958869	-	798	protein_coding	hypothetical protein && - && -	-
gene-PYW08_007074	122.56	181.894	-0.570359	0.0398598	0.759882	PYW08_007074	CM056778.1	15963101	15965338	-	1125	protein_coding	hypothetical protein && - && -	-
gene-PYW08_015834	1221.37	868.799	0.514005	0.0399132	0.759882	PYW08_015834	CM056784.1	8967187	9006542	-	1860	protein_coding	hypothetical protein && sp|P28227|MAOX_ANAPL NADP-dependent malic enzyme OS=Anas platyrhynchos OX=8839 GN=ME1 PE=1 SV=1 && PF03949:Malic enzyme, NAD binding domain|PF00390:Malic enzyme, N-terminal domain	-
gene-PYW08_012101	157.017	239.972	-0.613286	0.0400378	0.759882	PYW08_012101	CM056806.1	1041130	1102875	-	1986	protein_coding	hypothetical protein && sp|P20483|MPIP_DROME M-phase inducer phosphatase OS=Drosophila melanogaster OX=7227 GN=stg PE=1 SV=2 && PF00581:Rhodanese-like domain	-
gene-PYW08_016155	765.774	515.667	0.570926	0.0400604	0.759882	PYW08_016155	CM056784.1	22575182	22635859	+	4602	protein_coding	hypothetical protein && sp|O08648|M3K4_MOUSE Mitogen-activated protein kinase kinase kinase 4 OS=Mus musculus OX=10090 GN=Map3k4 PE=1 SV=2 && PF00069:Protein kinase domain	-
novel.1099	291.304	195.639	0.502302	0.0401372	0.759882	-	CM056791.1	17833397	17836365	-	2713	-	- && - && -	-
gene-PYW08_015433	2389.15	1580.18	0.503819	0.0401588	0.759882	PYW08_015433	CM056783.1	13662444	13707227	-	4143	protein_coding	hypothetical protein && sp|P53767|VGFR1_RAT Vascular endothelial growth factor receptor 1 OS=Rattus norvegicus OX=10116 GN=Flt1 PE=2 SV=1 && PF13927:Immunoglobulin domain|PF07714:Protein tyrosine kinase|PF00047:Immunoglobulin domain|PF07679:Immunoglobulin I-set domain	-
gene-PYW08_005840	123.887	76.5758	0.690852	0.0401791	0.759882	PYW08_005840	CM056794.1	17390709	17393732	+	1470	protein_coding	hypothetical protein && - && PF13855:Leucine rich repeat	-
gene-PYW08_002542	449.341	842.13	-0.905934	0.0402201	0.759882	PYW08_002542	CM056789.1	2972365	2981037	-	1014	protein_coding	hypothetical protein && sp|P31228|OXDD_BOVIN D-aspartate oxidase OS=Bos taurus OX=9913 GN=DDO PE=1 SV=2 && PF01266:FAD dependent oxidoreductase	-
gene-PYW08_012052	3803.48	11061.5	-1.54018	0.0402872	0.759882	PYW08_012052	CM056779.1	22534027	22569526	-	2775	protein_coding	hypothetical protein && - && -	-
gene-PYW08_006355	200.505	301.705	-0.504509	0.0403374	0.759882	PYW08_006355	CM056795.1	13407591	13506874	-	6028	protein_coding	hypothetical protein && - && PF02234:Cyclin-dependent kinase inhibitor	-
gene-PYW08_001639	154.864	234.027	-0.595869	0.0404194	0.759882	PYW08_001639	CM056787.1	13782263	13841818	-	1428	protein_coding	hypothetical protein && - && -	-
gene-PYW08_005923	1299.23	901.116	0.528165	0.0404194	0.759882	PYW08_005923	CM056794.1	22148625	22191173	-	1824	protein_coding	hypothetical protein && sp|Q9R049|AMFR_MOUSE E3 ubiquitin-protein ligase AMFR OS=Mus musculus OX=10090 GN=Amfr PE=1 SV=2 && PF13639:Ring finger domain	-
gene-PYW08_002817	555.198	784.745	-0.501768	0.0404394	0.759882	PYW08_002817	CM056789.1	16772158	16786031	-	1158	protein_coding	hypothetical protein && - && PF00240:Ubiquitin family	-
gene-PYW08_001938	81.537	48.6694	0.744252	0.0405163	0.759882	PYW08_001938	CM056788.1	2048421	2048918	-	498	protein_coding	hypothetical protein && - && -	-
gene-PYW08_014390	161.25	96.3946	0.742075	0.040561	0.759882	PYW08_014390	CM056781.1	23334356	23338507	-	2982	protein_coding	hypothetical protein && sp|P10978|POLX_TOBAC Retrovirus-related Pol polyprotein from transposon TNT 1-94 OS=Nicotiana tabacum OX=4097 PE=2 SV=1 && PF14223:gag-polypeptide of LTR copia-type	-
gene-PYW08_005055	400.991	583.573	-0.501739	0.0405816	0.759882	PYW08_005055	CM056793.1	11675763	11686733	-	2307	protein_coding	hypothetical protein && - && -	-
novel.1841	93594.7	65651.8	0.518543	0.0406057	0.759882	-	CM056800.1	13652784	13657517	-	4734	-	- && sp|P67794|COX1_CHOPI Cytochrome c oxidase subunit 1 OS=Choristoneura pinus OX=27542 GN=COI PE=3 SV=2 && PF00119:ATP synthase A chain	-
gene-PYW08_000773	87.3364	51.364	0.769196	0.0406376	0.759882	PYW08_000773	CM056786.1	5453297	5473801	-	2091	protein_coding	hypothetical protein && sp|Q8MJD7|CNGB3_CANLF Cyclic nucleotide-gated cation channel beta-3 OS=Canis lupus familiaris OX=9615 GN=CNGB3 PE=2 SV=1 && PF00520:Ion transport protein|PF00027:Cyclic nucleotide-binding domain	-
gene-PYW08_000692	2553.19	1658.74	0.510238	0.0407068	0.759882	PYW08_000692	CM056786.1	1030420	1078843	-	2292	protein_coding	hypothetical protein && sp|Q9QUJ7|ACSL4_MOUSE Long-chain-fatty-acid--CoA ligase 4 OS=Mus musculus OX=10090 GN=Acsl4 PE=1 SV=2 && PF00501:AMP-binding enzyme	-
novel.1603	26.6629	13.2339	1.00917	0.0409016	0.759882	-	CM056797.1	6986435	6988235	-	1596	-	- && - && -	-
gene-PYW08_009512	140.769	629.081	-2.16026	0.0409162	0.759882	PYW08_009512	CM056800.1	1544108	1548115	-	1101	protein_coding	hypothetical protein && - && PF07898:Protein of unknown function (DUF1676)	-
novel.565	232.739	106.593	1.12816	0.0409215	0.759882	-	CM056783.1	20766329	20790349	-	775	-	- && - && -	-
gene-PYW08_010298	1.3429	9.09771	-2.75344	0.0409309	1	PYW08_010298	CM056802.1	1955343	1974359	+	2735	protein_coding	hypothetical protein && - && -	-
gene-PYW08_001517	498.03	341.557	0.544587	0.04117	0.759882	PYW08_001517	CM056787.1	8018431	8019192	+	762	protein_coding	hypothetical protein && sp|Q25074|AQP_HAEIX Aquaporin OS=Haematobia irritans exigua OX=34678 PE=2 SV=1 && PF00230:Major intrinsic protein	-
gene-PYW08_001054	6676.73	9336.92	-0.501705	0.0413317	0.759882	PYW08_001054	CM056786.1	12660203	12680071	-	3945	protein_coding	hypothetical protein && sp|P49021|TIM_DROME Protein timeless OS=Drosophila melanogaster OX=7227 GN=tim PE=1 SV=3 && PF04821:Timeless protein	-
gene-PYW08_000747	3760.02	656.677	2.51754	0.0413636	0.759882	PYW08_000747	CM056786.1	3889136	3889958	-	594	protein_coding	hypothetical protein && sp|P45590|CU66_HYACE Larval/pupal rigid cuticle protein 66 OS=Hyalophora cecropia OX=7123 GN=CP66 PE=1 SV=1 && PF00379:Insect cuticle protein	-
gene-PYW08_006708	39.9501	63.2147	-0.663565	0.0415016	0.759882	PYW08_006708	CM056778.1	4729189	4742488	-	1974	protein_coding	hypothetical protein && sp|Q8MT80|PIGZ_DROME GPI mannosyltransferase 4 OS=Drosophila melanogaster OX=7227 GN=PIG-Z PE=2 SV=1 && PF03901:Alg9-like mannosyltransferase family	-
gene-PYW08_010513	13.4022	30.2548	-1.17653	0.0415081	0.759882	PYW08_010513	CM056802.1	13869678	13887171	+	609	protein_coding	hypothetical protein && - && PF00379:Insect cuticle protein	-
gene-PYW08_011469	1304.45	8910.54	0.502336	0.0415513	0.759882	PYW08_011469	CM056779.1	529419	533434	-	909	protein_coding	hypothetical protein && - && PF15304:A-kinase anchor protein 2 C-terminus	-
gene-PYW08_008054	946.826	652.622	0.536798	0.041578	0.759882	PYW08_008054	CM056797.1	5099891	5102004	-	1683	protein_coding	hypothetical protein && sp|Q9W3Y0|ZN593_DROME Zinc finger protein 593 homolog OS=Drosophila melanogaster OX=7227 GN=CG3224 PE=2 SV=1 && PF00587:tRNA synthetase class II core domain (G, H, P, S and T)|PF12171:Zinc-finger double-stranded RNA-binding	-
gene-PYW08_013365	343.002	224.985	0.512157	0.0415869	0.759882	PYW08_013365	CM056780.1	9559275	9562891	-	912	protein_coding	hypothetical protein && sp|A6NDG6|PGP_HUMAN Glycerol-3-phosphate phosphatase OS=Homo sapiens OX=9606 GN=PGP PE=1 SV=1 && PF13344:Haloacid dehalogenase-like hydrolase|PF13242:HAD-hyrolase-like	-
gene-PYW08_015528	36.8738	57.9503	-0.652017	0.0416358	0.759882	PYW08_015528	CM056783.1	16223331	16256974	-	393	protein_coding	hypothetical protein && - && -	-
gene-PYW08_001668	180.697	114.45	0.504363	0.0416797	0.759882	PYW08_001668	CM056787.1	15041081	15042516	-	369	protein_coding	hypothetical protein && sp|A5PLG0|LYRM7_DANRE Complex III assembly factor LYRM7 OS=Danio rerio OX=7955 GN=LYRM7 PE=3 SV=1 && PF05347:Complex 1 protein (LYR family)	-
gene-PYW08_002618	10.074	3.64334	1.4887	0.0416991	0.759882	PYW08_002618	CM056789.1	6500699	6501544	-	846	protein_coding	hypothetical protein && - && -	-
gene-PYW08_008607	1725.41	1050.43	0.71626	0.0417245	0.759882	PYW08_008607	CM056798.1	6858103	6883513	+	768	protein_coding	hypothetical protein && - && PF15668:Domain of unknown function (DUF4663)	-
gene-PYW08_015761	51.5399	28.9868	0.83453	0.0417762	0.759882	PYW08_015761	CM056784.1	4180669	4210053	-	2448	protein_coding	hypothetical protein && sp|Q9VEU5|GCYDB_DROME Soluble guanylate cyclase 89Db OS=Drosophila melanogaster OX=7227 GN=Gyc89Db PE=1 SV=1 && PF00211:Adenylate and Guanylate cyclase catalytic domain|PF07700:Haem-NO-binding|PF07701:Heme NO binding associated	-
gene-PYW08_006743	301.364	441.267	-0.501784	0.0418262	0.759882	PYW08_006743	CM056778.1	5897458	5901206	+	2451	protein_coding	hypothetical protein && - && -	-
gene-PYW08_002076	12707.3	22980.9	-0.854775	0.0418404	0.759882	PYW08_002076	CM056788.1	8668871	8692317	-	1467	protein_coding	hypothetical protein && sp|Q9CZS1|AL1B1_MOUSE Aldehyde dehydrogenase X, mitochondrial OS=Mus musculus OX=10090 GN=Aldh1b1 PE=1 SV=1 && PF00171:Aldehyde dehydrogenase family	-
gene-PYW08_005620	31.4605	53.9876	-0.778675	0.0418408	0.759882	PYW08_005620	CM056794.1	9400620	9762696	-	6009	protein_coding	hypothetical protein && sp|Q9VS29|DSCL_DROME Down syndrome cell adhesion molecule-like protein Dscam2 OS=Drosophila melanogaster OX=7227 GN=Dscam2 PE=2 SV=3 && PF07679:Immunoglobulin I-set domain|PF00041:Fibronectin type III domain|PF13927:Immunoglobulin domain	-
gene-PYW08_006763	12.1547	31.1666	-1.35644	0.0418725	0.759882	PYW08_006763	CM056778.1	7086880	7103558	-	1461	protein_coding	hypothetical protein && - && PF07690:Major Facilitator Superfamily	-
gene-PYW08_009921	24.5389	12.6876	0.940547	0.0419092	0.759882	PYW08_009921	CM056801.1	107780	108243	+	294	protein_coding	hypothetical protein && - && -	-
gene-PYW08_002495	2090.69	2756.92	-0.501169	0.0419133	0.759882	PYW08_002495	CM056789.1	1153857	1229028	-	1746	protein_coding	hypothetical protein && sp|Q5U2U0|CLPX_RAT ATP-dependent Clp protease ATP-binding subunit clpX-like, mitochondrial OS=Rattus norvegicus OX=10116 GN=Clpx PE=2 SV=1 && PF07724:AAA domain (Cdc48 subfamily)|PF10431:C-terminal, D2-small domain, of ClpB protein	-
gene-PYW08_001755	2554.11	1762.26	0.536375	0.0419906	0.760233	PYW08_001755	CM056787.1	18758260	18759915	-	399	protein_coding	hypothetical protein && sp|B4GPI0|CISD2_DROPE CDGSH iron-sulfur domain-containing protein 2 homolog OS=Drosophila persimilis OX=7234 GN=Cisd2 PE=3 SV=1 && PF10660:Iron-containing outer mitochondrial membrane protein N-terminus|PF09360:Iron-binding zinc finger CDGSH type	-
gene-PYW08_004233	77.149	53.2323	0.53283	0.0420654	0.760538	PYW08_004233	CM056792.1	2569253	2571387	+	1128	protein_coding	hypothetical protein && sp|Q9NX36|DJC28_HUMAN DnaJ homolog subfamily C member 28 OS=Homo sapiens OX=9606 GN=DNAJC28 PE=1 SV=2 && PF00226:DnaJ domain|PF09350:Domain of unknown function (DUF1992)	-
gene-PYW08_002727	68.1585	124.755	-0.5019	0.0421693	0.761367	PYW08_002727	CM056789.1	11874364	12160517	-	2568	protein_coding	hypothetical protein && sp|Q7KVW5|KCNN_DROME Small conductance calcium-activated potassium channel protein OS=Drosophila melanogaster OX=7227 GN=SK PE=2 SV=2 && PF03530:Calcium-activated SK potassium channel|PF07885:Ion channel|PF02888:Calmodulin binding domain	-
gene-PYW08_015192	478.786	129.907	1.88235	0.0422912	0.762047	PYW08_015192	CM056783.1	5168735	5222701	-	2088	protein_coding	hypothetical protein && - && PF01757:Acyltransferase family	-
gene-PYW08_002844	83.291	134.91	-0.694043	0.042323	0.762047	PYW08_002844	CM056789.1	17135344	17139505	-	984	protein_coding	hypothetical protein && sp|Q5ZJH5|WDR61_CHICK WD repeat-containing protein 61 OS=Gallus gallus OX=9031 GN=WDR61 PE=2 SV=1 && -	-
gene-PYW08_010988	50.9857	12.3065	2.05512	0.0424496	0.763278	PYW08_010988	CM056804.1	8802144	8804377	+	1254	protein_coding	hypothetical protein && sp|P05121|PAI1_HUMAN Plasminogen activator inhibitor 1 OS=Homo sapiens OX=9606 GN=SERPINE1 PE=1 SV=1 && PF00079:Serpin (serine protease inhibitor)	-
gene-PYW08_000085	0	3.32558	-4.16013	0.0424605	1	PYW08_000085	CM056777.1	5384858	5385832	+	975	protein_coding	hypothetical protein && - && -	-
gene-PYW08_009495	113.952	22.7916	2.32414	0.0425641	0.763502	PYW08_009495	CM056800.1	1113497	1121460	-	1476	protein_coding	hypothetical protein && sp|Q9VA27|CP4C3_DROME Cytochrome P450 4c3 OS=Drosophila melanogaster OX=7227 GN=Cyp4c3 PE=2 SV=1 && PF00067:Cytochrome P450	-
gene-PYW08_005026	26.8908	44.1542	-0.719036	0.0425951	0.763502	PYW08_005026	CM056793.1	10797960	10798966	-	330	protein_coding	hypothetical protein && - && -	-
novel.1273	300.777	1123.91	-1.90181	0.04269	0.763502	-	CM056794.1	6561851	6564736	+	1228	-	- && - && -	-
gene-PYW08_010034	1863.19	1020.18	0.869089	0.0427565	0.763502	PYW08_010034	CM056801.1	5011771	5012130	-	360	protein_coding	hypothetical protein && sp|D8KY57|SSP_BOMIG Probable salivary secreted peptide OS=Bombus ignitus OX=130704 PE=2 SV=1 && PF15868:Transcription activator MBF2	-
gene-PYW08_010087	291.415	429.958	-0.501845	0.0427682	0.763502	PYW08_010087	CM056801.1	7775137	7832916	-	3894	protein_coding	hypothetical protein && sp|P50532|SMC4_XENLA Structural maintenance of chromosomes protein 4 OS=Xenopus laevis OX=8355 GN=smc4 PE=1 SV=1 && PF02463:RecF/RecN/SMC N terminal domain|PF06470:SMC proteins Flexible Hinge Domain	-
gene-PYW08_015905	235.884	339.005	-0.523434	0.0428563	0.763502	PYW08_015905	CM056784.1	12432967	12491649	+	10365	protein_coding	hypothetical protein && sp|Q9VB11|UNC80_DROME Protein unc-80 homolog OS=Drosophila melanogaster OX=7227 GN=unc80 PE=1 SV=5 && PF15778:Cation channel complex component UNC80	-
gene-PYW08_008327	60.7481	87.0988	-0.519579	0.0429192	0.763502	PYW08_008327	CM056797.1	13994406	13995775	+	486	protein_coding	hypothetical protein && sp|A1A5V9|ELP5_DANRE Elongator complex protein 5 OS=Danio rerio OX=7955 GN=elp5 PE=2 SV=1 && -	-
novel.1623	15.5202	5.99612	1.35706	0.0430154	0.763502	-	CM056797.1	14352929	14354317	-	1389	-	- && - && -	-
gene-PYW08_003691	98.0378	66.9962	0.506477	0.0430808	0.763502	PYW08_003691	CM056791.1	7489567	7493636	-	816	protein_coding	hypothetical protein && - && PF10545:Alcohol dehydrogenase transcription factor Myb/SANT-like	-
gene-PYW08_009535	55.0172	85.6855	-0.635649	0.0430979	0.763502	PYW08_009535	CM056800.1	2477852	2481758	+	891	protein_coding	hypothetical protein && - && PF00059:Lectin C-type domain	-
gene-PYW08_016865	62.2193	26.7104	1.22613	0.0431019	0.763502	PYW08_016865	JARGEH010000045.1	113190	116369	-	1608	protein_coding	hypothetical protein && - && PF18701:Family of unknown function (DUF5641)	-
gene-PYW08_001576	5.65476	15.6031	-1.4566	0.0431815	0.763881	PYW08_001576	CM056787.1	10396923	10409060	+	1413	protein_coding	hypothetical protein && - && -	-
gene-PYW08_013424	53.9336	84.8744	-0.651515	0.0432949	0.764857	PYW08_013424	CM056780.1	10355748	10357479	+	1029	protein_coding	hypothetical protein && - && PF09765:WD-repeat region|PF11793:FANCL C-terminal domain	-
gene-PYW08_008843	435.255	304.31	0.501078	0.0433652	0.76507	PYW08_008843	CM056798.1	15225965	15264589	-	1359	protein_coding	hypothetical protein && sp|Q49GP5|P4K2B_DANRE Phosphatidylinositol 4-kinase type 2-beta OS=Danio rerio OX=7955 GN=pi4k2b PE=2 SV=1 && PF00454:Phosphatidylinositol 3- and 4-kinase	-
novel.1721	125.68	63.2881	0.991763	0.0434423	0.765078	-	CM056799.1	9053132	9058826	+	482	-	- && - && -	-
gene-PYW08_006347	734.406	1048.48	-0.513589	0.0435247	0.765078	PYW08_006347	CM056795.1	12912105	12919942	+	885	protein_coding	hypothetical protein && sp|Q3T0X5|PSA1_BOVIN Proteasome subunit alpha type-1 OS=Bos taurus OX=9913 GN=PSMA1 PE=1 SV=1 && PF10584:Proteasome subunit A N-terminal signature|PF00227:Proteasome subunit	-
gene-PYW08_005359	811.207	210.886	1.94397	0.0436167	0.765078	PYW08_005359	CM056794.1	1132965	1135871	-	1170	protein_coding	hypothetical protein && - && PF02958:Ecdysteroid kinase	-
gene-PYW08_005663	5982.11	4345.3	0.501765	0.0438201	0.765078	PYW08_005663	CM056794.1	11514368	11549787	+	12996	protein_coding	hypothetical protein && - && -	-
novel.1810	74449.9	48048.4	0.631787	0.0438474	0.765078	-	CM056800.1	13643618	13652238	+	8595	-	- && sp|Q8WBV2|CYB_OSTNU Cytochrome b OS=Ostrinia nubilalis OX=29057 GN=MT-CYB PE=3 SV=1 && PF00361:Proton-conducting membrane transporter|PF00146:NADH dehydrogenase|PF13631:Cytochrome b(N-terminal)/b6/petB	-
gene-PYW08_007002	25.6538	10.1463	1.34525	0.0438794	0.765078	PYW08_007002	CM056778.1	13888650	13889510	-	861	protein_coding	hypothetical protein && - && -	-
gene-PYW08_005045	10877.6	5207	1.06288	0.043902	0.765078	PYW08_005045	CM056793.1	11241378	11242752	-	327	protein_coding	hypothetical protein && sp|P00037|CYC_SAMCY Cytochrome c OS=Samia cynthia OX=7127 PE=1 SV=2 && PF00034:Cytochrome c	-
gene-PYW08_008275	296.145	453.725	-0.615963	0.0440009	0.765078	PYW08_008275	CM056797.1	12379204	12381633	+	2430	protein_coding	hypothetical protein && sp|P08161|VE94_NPVAC Early 94 kDa protein OS=Autographa californica nuclear polyhedrosis virus OX=46015 PE=4 SV=2 && -	-
gene-PYW08_016619	27.1605	45.6677	-0.745378	0.0440319	0.765078	PYW08_016619	CM056785.1	15960092	15966161	-	1134	protein_coding	hypothetical protein && - && PF07776:Zinc-finger associated domain (zf-AD)	-
gene-PYW08_010104	4800.96	3023.32	0.667256	0.0440593	0.765078	PYW08_010104	CM056801.1	8908258	9001545	+	12504	protein_coding	hypothetical protein && sp|Q25490|APLP_MANSE Apolipophorins OS=Manduca sexta OX=7130 PE=2 SV=1 && PF01347:Lipoprotein amino terminal region|PF09172:Domain of unknown function (DUF1943)|PF06448:Domain of Unknown Function (DUF1081)|PF00094:von Willebrand factor type D domain	-
novel.242	26.6614	46.4169	-0.802357	0.0440641	0.765078	-	CM056778.1	25668213	25673253	-	2503	-	- && - && -	-
gene-PYW08_016804	963.645	1875.74	-0.960938	0.044082	0.765078	PYW08_016804	CM056785.1	22163543	22171478	-	1350	protein_coding	hypothetical protein && sp|Q964T2|CP9E2_BLAGE Cytochrome P450 9e2 OS=Blattella germanica OX=6973 GN=CYP9E2 PE=2 SV=1 && PF00067:Cytochrome P450	-
gene-PYW08_007906	146.999	229.007	-0.639746	0.0441925	0.765078	PYW08_007906	CM056796.1	20351581	20368017	-	3654	protein_coding	hypothetical protein && - && -	-
gene-PYW08_012319	10.074	20.8219	-1.05012	0.0442284	0.765078	PYW08_012319	CM056806.1	7966055	7971172	+	1734	protein_coding	hypothetical protein && - && PF07776:Zinc-finger associated domain (zf-AD)|PF00096:Zinc finger, C2H2 type	-
gene-PYW08_008137	282.464	196.883	0.52475	0.04424	0.765078	PYW08_008137	CM056797.1	8155042	8155764	+	519	protein_coding	hypothetical protein && sp|P34378|RM18_CAEEL 39S ribosomal protein L18, mitochondrial OS=Caenorhabditis elegans OX=6239 GN=mrpl-18 PE=3 SV=1 && -	-
gene-PYW08_015507	520.308	257.318	1.01659	0.0443797	0.766484	PYW08_015507	CM056783.1	16024665	16033601	+	2463	protein_coding	hypothetical protein && sp|Q7RTY0|MOT13_HUMAN Monocarboxylate transporter 13 OS=Homo sapiens OX=9606 GN=SLC16A13 PE=1 SV=1 && PF07690:Major Facilitator Superfamily	-
gene-PYW08_015739	335.265	221.42	0.510043	0.0445048	0.767634	PYW08_015739	CM056784.1	3629400	3630476	-	1077	protein_coding	hypothetical protein && - && -	-
gene-PYW08_014856	1644.67	3035.48	-0.884154	0.044569	0.767733	PYW08_014856	CM056782.1	14072974	14087708	+	1635	protein_coding	hypothetical protein && sp|Q84P21|4CLL5_ARATH 4-coumarate--CoA ligase-like 5 OS=Arabidopsis thaliana OX=3702 GN=4CLL5 PE=1 SV=2 && PF00501:AMP-binding enzyme|PF13193:AMP-binding enzyme C-terminal domain	-
gene-PYW08_010574	37.2061	70.4821	-0.92336	0.0446672	0.768417	PYW08_010574	CM056803.1	1406466	1445273	-	4260	protein_coding	hypothetical protein && sp|Q80T41|GABR2_MOUSE Gamma-aminobutyric acid type B receptor subunit 2 OS=Mus musculus OX=10090 GN=Gabbr2 PE=1 SV=2 && PF01094:Receptor family ligand binding region|PF00003:7 transmembrane sweet-taste receptor of 3 GCPR	-
gene-PYW08_008438	847.31	616.329	0.501988	0.0448994	0.769785	PYW08_008438	CM056797.1	16942430	16996847	-	1737	protein_coding	hypothetical protein && sp|Q04499|PROD_DROME Proline dehydrogenase 1, mitochondrial OS=Drosophila melanogaster OX=7227 GN=slgA PE=2 SV=2 && PF01619:Proline dehydrogenase	-
gene-PYW08_003219	662.467	351.454	0.914716	0.0449734	0.769785	PYW08_003219	CM056790.1	11114023	11194872	+	672	protein_coding	hypothetical protein && - && -	-
gene-PYW08_007688	1169.41	895.042	0.501735	0.0449916	0.769785	PYW08_007688	CM056796.1	13203217	13206360	-	936	protein_coding	hypothetical protein && sp|O95861|BPNT1_HUMAN 3'(2'),5'-bisphosphate nucleotidase 1 OS=Homo sapiens OX=9606 GN=BPNT1 PE=1 SV=1 && PF00459:Inositol monophosphatase family	-
gene-PYW08_005433	68.2571	101.021	-0.566755	0.0450223	0.769785	PYW08_005433	CM056794.1	3459711	3461285	+	1575	protein_coding	hypothetical protein && - && -	-
novel.2241	134.585	370.251	-1.46047	0.04504	0.769785	-	CM056806.1	203361	203952	-	561	-	- && - && -	-
gene-PYW08_007391	20.5638	39.6453	-0.952474	0.0452981	0.771548	PYW08_007391	CM056796.1	143783	150982	-	657	protein_coding	hypothetical protein && - && PF10545:Alcohol dehydrogenase transcription factor Myb/SANT-like	-
gene-PYW08_002679	171.231	249.288	-0.501205	0.0453339	0.771548	PYW08_002679	CM056789.1	9291797	9304723	+	2283	protein_coding	hypothetical protein && sp|A6NNM8|TTL13_HUMAN Tubulin polyglutamylase TTLL13P OS=Homo sapiens OX=9606 GN=TTLL13P PE=1 SV=2 && PF03133:Tubulin-tyrosine ligase family	-
gene-PYW08_011845	5300.06	13603.9	-1.35993	0.0454285	0.771548	PYW08_011845	CM056779.1	13052966	13054391	-	888	protein_coding	hypothetical protein && sp|C0HKF7|SER1_DROME Serine protease 1 OS=Drosophila melanogaster OX=7227 GN=Jon99Cii PE=2 SV=1 && PF00089:Trypsin	-
gene-PYW08_015720	407.977	253.661	0.68671	0.045594	0.771548	PYW08_015720	CM056784.1	1907904	1913529	+	396	protein_coding	hypothetical protein && sp|Q7KSC4|MPC1_DROME Mitochondrial pyruvate carrier 1 OS=Drosophila melanogaster OX=7227 GN=Mpc1 PE=3 SV=1 && PF03650:Mitochondrial pyruvate carriers	-
novel.1600	1.35631	8.396	-2.62975	0.0456029	1	-	CM056797.1	5538259	5540450	-	2169	-	- && - && -	-
gene-PYW08_011503	19383.5	13255.6	0.548248	0.0456173	0.771548	PYW08_011503	CM056779.1	1554097	1569109	-	3768	protein_coding	hypothetical protein && sp|P91711|XDH_DROSU Xanthine dehydrogenase OS=Drosophila subobscura OX=7241 GN=Xdh PE=3 SV=1 && PF01315:Aldehyde oxidase and xanthine dehydrogenase, a/b hammerhead domain|PF03450:CO dehydrogenase flavoprotein C-terminal domain|PF00941:FAD binding domain in molybdopterin dehydrogenase|PF00111:2Fe-2S iron-sulfur cluster binding domain|PF01799:[2Fe-2S] binding domain|PF02738:…	-
gene-PYW08_000114	33.6322	20.2605	0.728349	0.045652	0.771548	PYW08_000114	CM056777.1	7085508	7184323	-	12246	protein_coding	hypothetical protein && sp|Q9C0G6|DYH6_HUMAN Dynein axonemal heavy chain 6 OS=Homo sapiens OX=9606 GN=DNAH6 PE=2 SV=3 && PF17852:Dynein heavy chain AAA lid domain|PF18199:Dynein heavy chain C-terminal domain|PF03028:Dynein heavy chain region D6 P-loop domain|PF12774:Hydrolytic ATP binding site of dynein motor region|PF12775:P-loop containing dynein motor region|PF08393:Dynein heavy chain, N-termi…	-
gene-PYW08_000454	52.409	79.1262	-0.595374	0.045652	0.771548	PYW08_000454	CM056777.1	23056018	23060657	+	489	protein_coding	hypothetical protein && sp|O60499|STX10_HUMAN Syntaxin-10 OS=Homo sapiens OX=9606 GN=STX10 PE=1 SV=1 && PF05739:SNARE domain	-
gene-PYW08_005960	670.585	962.92	-0.50153	0.0457336	0.771548	PYW08_005960	CM056795.1	1194358	1283836	+	1569	protein_coding	hypothetical protein && sp|Q7Q161|GLYR1_ANOGA Putative oxidoreductase GLYR1 homolog OS=Anopheles gambiae OX=7165 GN=AGAP009949 PE=3 SV=5 && PF03446:NAD binding domain of 6-phosphogluconate dehydrogenase|PF14833:NAD-binding of NADP-dependent 3-hydroxyisobutyrate dehydrogenase|PF00855:PWWP domain	-
gene-PYW08_010915	105.741	68.9693	0.618926	0.0457479	0.771548	PYW08_010915	CM056804.1	4521822	4557755	+	966	protein_coding	hypothetical protein && sp|Q5XIF5|DEGS1_RAT Sphingolipid delta(4)-desaturase DES1 OS=Rattus norvegicus OX=10116 GN=Degs1 PE=2 SV=1 && PF00487:Fatty acid desaturase|PF08557:Sphingolipid Delta4-desaturase (DES)	-
gene-PYW08_008458	57.2469	35.4472	0.695768	0.0458462	0.771548	PYW08_008458	CM056797.1	17612275	17613027	+	753	protein_coding	hypothetical protein && sp|Q2UEK6|ASTE_ASPOR Short chain dehydrogenase/reductase astE OS=Aspergillus oryzae (strain ATCC 42149 / RIB 40) OX=510516 GN=astEA PE=2 SV=1 && PF13561:Enoyl-(Acyl carrier protein) reductase	-
gene-PYW08_001637	473.587	324.006	0.547651	0.0459569	0.771548	PYW08_001637	CM056787.1	13766319	13768605	-	855	protein_coding	hypothetical protein && sp|Q6GL69|MK67I_XENTR MKI67 FHA domain-interacting nucleolar phosphoprotein-like OS=Xenopus tropicalis OX=8364 GN=nifk PE=2 SV=1 && PF00076:RNA recognition motif. (a.k.a. RRM, RBD, or RNP domain)	-
gene-PYW08_009354	220.914	309.233	-0.503106	0.0459637	0.771548	PYW08_009354	CM056799.1	13224451	13346874	-	3366	protein_coding	hypothetical protein && - && -	-
gene-PYW08_012151	8.75943	17.8179	-1.02497	0.0460062	0.771548	PYW08_012151	CM056806.1	2588976	2596868	+	945	protein_coding	hypothetical protein && - && -	-
gene-PYW08_001614	857.921	560.143	0.615512	0.0460643	0.771548	PYW08_001614	CM056787.1	12209943	12212997	+	834	protein_coding	hypothetical protein && - && -	-
gene-PYW08_000381	181.671	542.691	-1.57917	0.0460823	0.771548	PYW08_000381	CM056777.1	18839574	18841074	-	1134	protein_coding	hypothetical protein && - && -	-
gene-PYW08_002581	3237.83	2342.58	0.501408	0.0461882	0.771548	PYW08_002581	CM056789.1	5521228	5523116	+	339	protein_coding	hypothetical protein && - && PF15868:Transcription activator MBF2	-
gene-PYW08_003863	1348.93	934.331	0.505099	0.0461912	0.771548	PYW08_003863	CM056791.1	12524270	12530758	-	2796	protein_coding	hypothetical protein && sp|Q5ZKM1|SPB1_CHICK pre-rRNA 2'-O-ribose RNA methyltransferase FTSJ3 OS=Gallus gallus OX=9031 GN=FTSJ3 PE=2 SV=2 && PF01728:FtsJ-like methyltransferase|PF07780:Spb1 C-terminal domain|PF11861:Domain of unknown function (DUF3381)	-
gene-PYW08_011930	4624.84	3132.03	0.510635	0.0463529	0.771548	PYW08_011930	CM056779.1	16585033	16585932	-	900	protein_coding	hypothetical protein && sp|Q2HJ97|PHB2_BOVIN Prohibitin-2 OS=Bos taurus OX=9913 GN=PHB2 PE=2 SV=1 && PF01145:SPFH domain / Band 7 family	-
gene-PYW08_002162	97.2881	150.336	-0.627351	0.0463874	0.771548	PYW08_002162	CM056788.1	12142628	12150103	+	1791	protein_coding	hypothetical protein && sp|Q9VUW9|HIP14_DROME Palmitoyltransferase Hip14 OS=Drosophila melanogaster OX=7227 GN=Hip14 PE=1 SV=1 && PF12796:Ankyrin repeats (3 copies)|PF01529:DHHC palmitoyltransferase	-
gene-PYW08_006246	109.598	73.3284	0.583121	0.0464754	0.771548	PYW08_006246	CM056795.1	10320784	10325704	-	807	protein_coding	hypothetical protein && - && -	-
gene-PYW08_013735	146.493	232.752	-0.501874	0.0465931	0.771548	PYW08_013735	CM056781.1	1929363	1938656	-	1005	protein_coding	hypothetical protein && sp|Q60HH9|HEM2_MACFA Delta-aminolevulinic acid dehydratase OS=Macaca fascicularis OX=9541 GN=ALAD PE=2 SV=2 && PF00490:Delta-aminolevulinic acid dehydratase	-
gene-PYW08_004130	22.8427	39.6505	-0.793319	0.0465991	0.771548	PYW08_004130	CM056791.1	21664682	21665638	-	957	protein_coding	hypothetical protein && sp|P97477|AURKA_MOUSE Aurora kinase A OS=Mus musculus OX=10090 GN=Aurka PE=1 SV=1 && PF00069:Protein kinase domain	-
gene-PYW08_010604	87.1144	123.551	-0.508079	0.0466436	0.771548	PYW08_010604	CM056803.1	3024000	3053347	-	3600	protein_coding	hypothetical protein && sp|Q29L43|MON2_DROPS Protein MON2 homolog OS=Drosophila pseudoobscura pseudoobscura OX=46245 GN=mon2 PE=3 SV=2 && PF09324:Domain of unknown function (DUF1981)|PF16206:C-terminal region of Mon2 protein	-
gene-PYW08_002966	929.864	679.539	0.502421	0.0466621	0.771548	PYW08_002966	CM056790.1	220835	221350	-	429	protein_coding	hypothetical protein && sp|A1A4P5|PFD2_BOVIN Prefoldin subunit 2 OS=Bos taurus OX=9913 GN=PFDN2 PE=2 SV=1 && PF01920:Prefoldin subunit	-
gene-PYW08_009269	15.7779	33.4947	-1.09014	0.0466694	0.771548	PYW08_009269	CM056799.1	9538149	9544489	+	828	protein_coding	hypothetical protein && - && PF08766:DEK C terminal domain	-
novel.894	7.13637	34.9218	-2.29478	0.0466879	0.771548	-	CM056788.1	18164648	18173371	+	4110	-	- && - && -	-
gene-PYW08_000241	32.2236	49.5297	-0.621229	0.0467302	0.771548	PYW08_000241	CM056777.1	12958105	12960295	-	1018	protein_coding	hypothetical protein && - && -	-
gene-PYW08_010536	496.365	345.301	0.502267	0.0468936	0.773273	PYW08_010536	CM056802.1	14842759	14871497	+	2853	protein_coding	hypothetical protein && sp|Q5F499|OPA1_CHICK Dynamin-like 120 kDa protein, mitochondrial OS=Gallus gallus OX=9031 GN=OPA1 PE=2 SV=1 && PF00350:Dynamin family	-
gene-PYW08_011969	45.6646	66.4331	-0.542914	0.0470281	0.773937	PYW08_011969	CM056779.1	18634912	18668077	-	4005	protein_coding	hypothetical protein && - && PF00397:WW domain	-
novel.2272	34.2388	52.3151	-0.608381	0.0471215	0.773937	-	CM056806.1	5734606	5843364	-	6213	-	- && - && PF07776:Zinc-finger associated domain (zf-AD)	-
gene-PYW08_010742	798.585	548.199	0.510149	0.0471547	0.773937	PYW08_010742	CM056803.1	12348750	12413367	+	1881	protein_coding	hypothetical protein && sp|A4IFD2|FOXP1_BOVIN Forkhead box protein P1 OS=Bos taurus OX=9913 GN=FOXP1 PE=2 SV=1 && PF00250:Forkhead domain|PF16159:FOXP coiled-coil domain	-
gene-PYW08_006063	0	2.61444	-3.81498	0.0471827	1	PYW08_006063	CM056795.1	4027926	4029200	+	423	protein_coding	hypothetical protein && - && PF13359:DDE superfamily endonuclease	-
gene-PYW08_007969	591.597	414.315	0.519805	0.0472485	0.773937	PYW08_007969	CM056797.1	1532235	1538797	-	498	protein_coding	hypothetical protein && sp|Q05B54|TM134_BOVIN Transmembrane protein 134 OS=Bos taurus OX=9913 GN=TMEM134 PE=2 SV=2 && PF05915:Eukaryotic protein of unknown function (DUF872)	-
gene-PYW08_016552	2086.46	3309.03	-0.665417	0.0472522	0.773937	PYW08_016552	CM056785.1	12826509	12840378	-	2484	protein_coding	hypothetical protein && - && PF16013:Domain of unknown function (DUF4781)	-
gene-PYW08_014385	23.1392	43.6222	-0.917014	0.0472877	0.773937	PYW08_014385	CM056781.1	22557361	22578358	+	3171	protein_coding	hypothetical protein && sp|Q8NFZ3|NLGNY_HUMAN Neuroligin-4, Y-linked OS=Homo sapiens OX=9606 GN=NLGN4Y PE=2 SV=1 && PF00135:Carboxylesterase family	-
gene-PYW08_013457	123.759	5.69632	4.44361	0.0474616	0.774987	PYW08_013457	CM056780.1	10710155	10710817	-	663	protein_coding	hypothetical protein && - && -	-
novel.478	28.4678	14.8762	0.938519	0.0474699	0.774987	-	CM056782.1	9682736	9685074	+	1868	-	- && - && -	-
novel.1231	0	5.63495	-4.92451	0.0474965	1	-	CM056793.1	5323960	5337705	-	3027	-	- && sp|A8Y1P7|BRE4_CAEBR Beta-1,4-N-acetylgalactosaminyltransferase bre-4 OS=Caenorhabditis briggsae OX=6238 GN=bre-4 PE=3 SV=1 && PF02709:N-terminal domain of galactosyltransferase|PF13733:N-terminal region of glycosyl transferase group 7	-
gene-PYW08_010989	1599.54	2328.89	-0.501928	0.0476406	0.776252	PYW08_010989	CM056804.1	8808430	8832875	-	1539	protein_coding	hypothetical protein && sp|A1ZAI5|FACR1_DROME Putative fatty acyl-CoA reductase CG5065 OS=Drosophila melanogaster OX=7227 GN=CG5065 PE=3 SV=1 && PF07993:Male sterility protein|PF03015:Male sterility protein	-
gene-PYW08_014311	4668.81	8334.46	-0.836064	0.047697	0.776252	PYW08_014311	CM056781.1	19288410	19291457	-	729	protein_coding	hypothetical protein && - && PF06585:Haemolymph juvenile hormone binding protein (JHBP)	-
gene-PYW08_016493	75.888	112.175	-0.562079	0.0477247	0.776252	PYW08_016493	CM056785.1	11456944	11467076	-	4089	protein_coding	hypothetical protein && sp|E9PY46|IF140_MOUSE Intraflagellar transport protein 140 homolog OS=Mus musculus OX=10090 GN=Ift140 PE=1 SV=1 && -	-
novel.279	4.35506	0.294098	3.6481	0.0478015	1	-	CM056779.1	253604	254030	-	427	-	- && - && -	-
gene-PYW08_007118	504.657	343.121	0.505295	0.0478264	0.776943	PYW08_007118	CM056778.1	17901709	17903651	+	729	protein_coding	hypothetical protein && sp|Q9D0I8|MRT4_MOUSE mRNA turnover protein 4 homolog OS=Mus musculus OX=10090 GN=Mrto4 PE=1 SV=1 && PF00466:Ribosomal protein L10|PF17777:Insertion domain in 60S ribosomal protein L10P	-
gene-PYW08_002820	314.877	220.369	0.523574	0.048036	0.777756	PYW08_002820	CM056789.1	16796844	16797197	+	273	protein_coding	hypothetical protein && sp|Q0E959|RM34_DROME 39S ribosomal protein L34, mitochondrial OS=Drosophila melanogaster OX=7227 GN=mRpL34 PE=3 SV=1 && -	-
gene-PYW08_007314	462.857	306.618	0.509987	0.0480629	0.777756	PYW08_007314	CM056778.1	25522408	25526800	-	1116	protein_coding	hypothetical protein && sp|P51398|RT29_HUMAN 28S ribosomal protein S29, mitochondrial OS=Homo sapiens OX=9606 GN=DAP3 PE=1 SV=1 && PF10236:Mitochondrial ribosomal death-associated protein 3	-
gene-PYW08_010868	125.303	87.758	0.518197	0.0480908	0.777756	PYW08_010868	CM056804.1	2414585	2426609	+	2370	protein_coding	hypothetical protein && sp|Q9VJZ7|RRP1L_DROME Ribosomal RNA processing protein 1 homolog OS=Drosophila melanogaster OX=7227 GN=Nnp-1 PE=1 SV=1 && PF05997:Nucleolar protein,Nop52	-
gene-PYW08_004618	1919.96	1457.23	0.502145	0.0481315	0.777756	PYW08_004618	CM056792.1	16754558	16796726	+	4659	protein_coding	hypothetical protein && sp|O00291|HIP1_HUMAN Huntingtin-interacting protein 1 OS=Homo sapiens OX=9606 GN=HIP1 PE=1 SV=5 && PF07651:ANTH domain|PF01608:I/LWEQ domain	-
gene-PYW08_010333	555.894	399.477	0.503005	0.0481727	0.777756	PYW08_010333	CM056802.1	3693357	3716728	-	3072	protein_coding	hypothetical protein && sp|P53569|CEBPZ_MOUSE CCAAT/enhancer-binding protein zeta OS=Mus musculus OX=10090 GN=Cebpz PE=1 SV=2 && PF03914:CBF/Mak21 family	-
gene-PYW08_016476	687.622	338.534	1.02295	0.0482422	0.777921	PYW08_016476	CM056785.1	10785563	10791653	-	1248	protein_coding	hypothetical protein && - && -	-
gene-PYW08_010277	164.959	101.229	0.503503	0.0484424	0.779129	PYW08_010277	CM056802.1	51895	58534	+	879	protein_coding	hypothetical protein && - && -	-
gene-PYW08_003544	387.036	250.074	0.630217	0.0485099	0.779129	PYW08_003544	CM056791.1	1167542	1168159	-	534	protein_coding	hypothetical protein && sp|Q2TBS2|RM21_BOVIN 39S ribosomal protein L21, mitochondrial OS=Bos taurus OX=9913 GN=MRPL21 PE=1 SV=1 && PF00829:Ribosomal prokaryotic L21 protein	-
gene-PYW08_004852	13.4887	5.74301	1.22178	0.0486064	0.779129	PYW08_004852	CM056793.1	3370748	3371716	+	969	protein_coding	hypothetical protein && - && PF01459:Eukaryotic porin	-
gene-PYW08_011613	142.09	91.4306	0.639305	0.0486379	0.779129	PYW08_011613	CM056779.1	4904101	4907801	-	690	protein_coding	hypothetical protein && - && -	-
gene-PYW08_012872	26.8998	45.0039	-0.739656	0.0486395	0.779129	PYW08_012872	CM056807.1	11082971	11083522	-	552	protein_coding	hypothetical protein && - && -	-
gene-PYW08_005741	92.0895	63.1586	0.543336	0.0486733	0.779129	PYW08_005741	CM056794.1	14625817	14626515	-	486	protein_coding	hypothetical protein && - && PF00366:Ribosomal protein S17	-
gene-PYW08_005394	126.625	658.298	-2.37808	0.0488023	0.779965	PYW08_005394	CM056794.1	2423265	2426300	-	1752	protein_coding	hypothetical protein && sp|P18173|DHGL_DROME Glucose dehydrogenase [FAD, quinone] OS=Drosophila melanogaster OX=7227 GN=Gld PE=3 SV=3 && PF05199:GMC oxidoreductase|PF00732:GMC oxidoreductase	-
gene-PYW08_016019	4155.24	3136.53	0.501047	0.0488565	0.779965	PYW08_016019	CM056784.1	17780173	17790773	-	2043	protein_coding	hypothetical protein && sp|P47982|EST6_DROMA Esterase 6 OS=Drosophila mauritiana OX=7226 GN=Est-6 PE=3 SV=1 && PF00135:Carboxylesterase family	-
gene-PYW08_014705	22.0632	64.2058	-1.53839	0.0489038	0.779965	PYW08_014705	CM056782.1	10875433	10884430	+	1326	protein_coding	hypothetical protein && sp|Q9UNW1|MINP1_HUMAN Multiple inositol polyphosphate phosphatase 1 OS=Homo sapiens OX=9606 GN=MINPP1 PE=1 SV=1 && PF00328:Histidine phosphatase superfamily (branch 2)	-
gene-PYW08_008816	1228.36	533.294	1.20405	0.0489815	0.780181	PYW08_008816	CM056798.1	13868217	13887176	-	1557	protein_coding	hypothetical protein && sp|A0A291PQH4|UGT2_DACCO UDP-glucosyltransferase 2 OS=Dactylopius coccus OX=765876 GN=UTG2 PE=1 SV=1 && PF00201:UDP-glucoronosyl and UDP-glucosyl transferase	-
gene-PYW08_011872	31.1654	50.0794	-0.687068	0.0490902	0.780181	PYW08_011872	CM056779.1	13641439	13806138	-	4704	protein_coding	hypothetical protein && sp|P47736|RPGP1_HUMAN Rap1 GTPase-activating protein 1 OS=Homo sapiens OX=9606 GN=RAP1GAP PE=1 SV=2 && PF02145:Rap/ran-GAP	-
gene-PYW08_014000	609.215	429.634	0.515605	0.0490957	0.780181	PYW08_014000	CM056781.1	11134085	11139730	-	423	protein_coding	hypothetical protein && sp|P0C0T0|LITAF_RAT Lipopolysaccharide-induced tumor necrosis factor-alpha factor homolog OS=Rattus norvegicus OX=10116 GN=Litaf PE=2 SV=1 && PF10601:LITAF-like zinc ribbon domain	-
gene-PYW08_012170	2.68134	0	3.9101	0.0491782	1	PYW08_012170	CM056806.1	3068032	3071626	+	2010	protein_coding	hypothetical protein && - && -	-
gene-PYW08_003203	3997.84	2774.34	0.502652	0.0493392	0.781489	PYW08_003203	CM056790.1	10601640	10604927	+	1638	protein_coding	hypothetical protein && sp|Q4R5J0|TCPQ_MACFA T-complex protein 1 subunit theta OS=Macaca fascicularis OX=9541 GN=CCT8 PE=2 SV=1 && PF00118:TCP-1/cpn60 chaperonin family	-
novel.2115	345.865	205.374	0.512048	0.0493827	0.781489	-	CM056805.1	3498921	3504432	+	5462	-	- && - && -	-
gene-PYW08_016609	418.764	289.385	0.502789	0.0493976	0.781489	PYW08_016609	CM056785.1	15744845	15761094	-	2487	protein_coding	hypothetical protein && sp|Q8TB22|SPT20_HUMAN Spermatogenesis-associated protein 20 OS=Homo sapiens OX=9606 GN=SPATA20 PE=2 SV=3 && PF03190:Protein of unknown function, DUF255	-
gene-PYW08_002728	726.898	492.498	0.510874	0.0494161	0.781489	PYW08_002728	CM056789.1	12436564	12448477	-	3015	protein_coding	hypothetical protein && sp|Q6PD21|SHB_MOUSE SH2 domain-containing adapter protein B OS=Mus musculus OX=10090 GN=Shb PE=1 SV=2 && PF00017:SH2 domain	-
gene-PYW08_000285	22.8576	12.067	0.927949	0.0495671	0.782191	PYW08_000285	CM056777.1	14651867	14653018	-	210	protein_coding	hypothetical protein && sp|P49867|FTZF1_BOMMO Nuclear hormone receptor FTZ-F1 OS=Bombyx mori OX=7091 GN=FTZ-F1 PE=1 SV=2 && -	-
gene-PYW08_003735	193.259	129.091	0.50245	0.0495797	0.782191	PYW08_003735	CM056791.1	9586833	9590675	-	1302	protein_coding	hypothetical protein && sp|Q6GPJ4|MRM3_XENLA rRNA methyltransferase 3, mitochondrial OS=Xenopus laevis OX=8355 GN=mrm3 PE=2 SV=1 && PF00588:SpoU rRNA Methylase family	-
gene-PYW08_009082	523.054	355.89	0.556484	0.0497805	0.784109	PYW08_009082	CM056799.1	4990885	5003685	-	3027	protein_coding	hypothetical protein && sp|Q9W0T5|PYX_DROME Transient receptor potential channel pyrexia OS=Drosophila melanogaster OX=7227 GN=pyx PE=2 SV=2 && PF13857:Ankyrin repeats (many copies)|PF00520:Ion transport protein|PF12796:Ankyrin repeats (3 copies)	-
gene-PYW08_012959	26.5047	46.5228	-0.81441	0.0498207	0.784109	PYW08_012959	CM056808.1	1162244	1163890	+	1647	protein_coding	hypothetical protein && - && -	-
gene-PYW08_003660	8816.05	4885.62	0.851641	0.0499701	0.785518	PYW08_003660	CM056791.1	6058399	6069343	-	1701	protein_coding	hypothetical protein && sp|O60911|CATL2_HUMAN Cathepsin L2 OS=Homo sapiens OX=9606 GN=CTSV PE=1 SV=2 && PF00112:Papain family cysteine protease|PF08246:Cathepsin propeptide inhibitor domain (I29)	-

## Sheet: S4
Table S4. Expression levels of differentially expressed genes in M. loreyi pupae between cold stress and control group
gene_id	ML_Pt	ML_Pck	log2FoldChange	pvalue	padj	gene_name	gene_chr	gene_start	gene_end	gene_strand	gene_length	gene_biotype	gene_description	Family
gene-PYW08_010770	1451.93	3.34452	8.74945	1.07986e-16	1.72238e-12	PYW08_010770	CM056803.1	13903311	13905287	-	1977	protein_coding	hypothetical protein && sp|Q9GSU4|HSP72_DROSI Major heat shock 70 kDa protein Ba OS=Drosophila simulans OX=7240 GN=Hsp70Ba PE=3 SV=2 && PF00012:Hsp70 protein	-
novel.2401	0.970244	307.901	-8.2209	4.57788e-14	2.96032e-10	-	CM056807.1	7459752	7461621	-	1870	-	- && - && -	-
gene-PYW08_014508	9653.71	84.8537	6.83008	5.568e-14	2.96032e-10	PYW08_014508	CM056782.1	5021978	5023885	-	1908	protein_coding	hypothetical protein && sp|O97125|HSP68_DROME Heat shock protein 68 OS=Drosophila melanogaster OX=7227 GN=Hsp68 PE=1 SV=1 && PF00012:Hsp70 protein	-
gene-PYW08_004373	162.431	24.8369	2.71234	7.93474e-13	3.16398e-09	PYW08_004373	CM056792.1	9282127	9290763	-	324	protein_coding	hypothetical protein && - && PF00379:Insect cuticle protein	-
gene-PYW08_010773	417.062	15.7869	4.72584	2.25486e-12	7.19301e-09	PYW08_010773	CM056803.1	13930804	13931382	+	579	protein_coding	hypothetical protein && sp|P82147|L2EFL_DROME Protein lethal(2)essential for life OS=Drosophila melanogaster OX=7227 GN=l(2)efl PE=1 SV=1 && PF00011:Hsp20/alpha crystallin family	-
gene-PYW08_010769	1027.02	8.53408	6.90539	3.15368e-12	8.38355e-09	PYW08_010769	CM056803.1	13892759	13894813	-	1950	protein_coding	hypothetical protein && sp|Q9GSU4|HSP72_DROSI Major heat shock 70 kDa protein Ba OS=Drosophila simulans OX=7240 GN=Hsp70Ba PE=3 SV=2 && PF00012:Hsp70 protein	-
gene-PYW08_006655	4826.41	253.374	4.25203	1.98697e-11	4.52745e-08	PYW08_006655	CM056778.1	2690176	2690733	-	558	protein_coding	hypothetical protein && sp|P82147|L2EFL_DROME Protein lethal(2)essential for life OS=Drosophila melanogaster OX=7227 GN=l(2)efl PE=1 SV=1 && PF00011:Hsp20/alpha crystallin family	-
gene-PYW08_011157	117.161	29.7116	1.975	2.21074e-07	0.000440766	PYW08_011157	CM056805.1	3209906	3212783	-	1575	protein_coding	hypothetical protein && - && -	-
gene-PYW08_010766	211.939	4.38389	5.59485	1.10095e-06	0.00195112	PYW08_010766	CM056803.1	13871097	13873139	+	2043	protein_coding	hypothetical protein && sp|Q9GSU4|HSP72_DROSI Major heat shock 70 kDa protein Ba OS=Drosophila simulans OX=7240 GN=Hsp70Ba PE=3 SV=2 && PF00012:Hsp70 protein	-
gene-PYW08_012510	32.1871	1.27879	4.68093	2.45732e-06	0.00391943	PYW08_012510	CM056807.1	1910681	1920147	+	870	protein_coding	hypothetical protein && sp|Q9JIQ8|TMPS2_MOUSE Transmembrane protease serine 2 OS=Mus musculus OX=10090 GN=Tmprss2 PE=2 SV=3 && PF00089:Trypsin	-
gene-PYW08_010765	118.68	3.38288	5.12536	3.33093e-06	0.00482985	PYW08_010765	CM056803.1	13862003	13863967	-	1965	protein_coding	hypothetical protein && sp|Q9GSU4|HSP72_DROSI Major heat shock 70 kDa protein Ba OS=Drosophila simulans OX=7240 GN=Hsp70Ba PE=3 SV=2 && PF00012:Hsp70 protein	-
gene-PYW08_012522	153.044	5.68356	4.73787	4.98409e-06	0.00662468	PYW08_012522	CM056807.1	2359011	2381353	+	2697	protein_coding	hypothetical protein && sp|E9NA96|IR25A_DROME Ionotropic receptor 25a OS=Drosophila melanogaster OX=7227 GN=Ir25a PE=1 SV=1 && PF00060:Ligand-gated ion channel|PF10613:Ligated ion channel L-glutamate- and glycine-binding site	-
gene-PYW08_016297	38.797	222.486	-2.52482	5.508e-06	0.0067579	PYW08_016297	CM056785.1	3916929	3917912	+	984	protein_coding	hypothetical protein && - && -	-
gene-PYW08_010682	2353.84	636.547	1.88675	6.88715e-06	0.00784643	PYW08_010682	CM056803.1	8362508	8363056	+	549	protein_coding	hypothetical protein && sp|P82147|L2EFL_DROME Protein lethal(2)essential for life OS=Drosophila melanogaster OX=7227 GN=l(2)efl PE=1 SV=1 && PF00011:Hsp20/alpha crystallin family	-
gene-PYW08_001477	949.965	33.6846	4.82066	8.15708e-06	0.00820765	PYW08_001477	CM056787.1	6150271	6152334	+	2064	protein_coding	hypothetical protein && sp|O97125|HSP68_DROME Heat shock protein 68 OS=Drosophila melanogaster OX=7227 GN=Hsp68 PE=1 SV=1 && PF00012:Hsp70 protein	-
gene-PYW08_006699	910.757	477.521	0.931569	8.23338e-06	0.00820765	PYW08_006699	CM056778.1	4372708	4449476	+	936	protein_coding	hypothetical protein && - && -	-
gene-PYW08_009977	2404.33	1033.41	1.21792	9.23861e-06	0.00866799	PYW08_009977	CM056801.1	3239286	3292712	-	4395	protein_coding	hypothetical protein && - && PF03067:Lytic polysaccharide mono-oxygenase, cellulose-degrading|PF03351:DOMON domain	-
gene-PYW08_008358	652.823	137.561	2.24658	1.76767e-05	0.0150339	PYW08_008358	CM056797.1	14364756	14373367	+	741	protein_coding	hypothetical protein && sp|D2WKD9|SDR1_AEDAE Farnesol dehydrogenase OS=Aedes aegypti OX=7159 GN=SDR-1 PE=1 SV=2 && PF00106:short chain dehydrogenase	-
gene-PYW08_011158	460.461	143.087	1.68751	1.79087e-05	0.0150339	PYW08_011158	CM056805.1	3212997	3220190	-	2712	protein_coding	hypothetical protein && - && -	-
gene-PYW08_014797	1168.8	45.1295	4.69401	2.5012e-05	0.0199471	PYW08_014797	CM056782.1	13027117	13031574	+	654	protein_coding	hypothetical protein && sp|P27779|CUP7_DROME Pupal cuticle protein Edg-78E OS=Drosophila melanogaster OX=7227 GN=Edg78E PE=2 SV=1 && PF00379:Insect cuticle protein	-
gene-PYW08_012598	0	25.2538	-7.021	2.71189e-05	0.0205974	PYW08_012598	CM056807.1	4593138	4595261	+	2124	protein_coding	hypothetical protein && - && PF05585:Putative peptidase (DUF1758)	-
gene-PYW08_006657	1029.66	74.9631	3.77995	3.52751e-05	0.0255744	PYW08_006657	CM056778.1	2698774	2699355	-	582	protein_coding	hypothetical protein && sp|P82147|L2EFL_DROME Protein lethal(2)essential for life OS=Drosophila melanogaster OX=7227 GN=l(2)efl PE=1 SV=1 && PF00011:Hsp20/alpha crystallin family	-
novel.2158	208.376	64.7981	1.68687	4.7979e-05	0.0332724	-	CM056805.1	3205758	3209161	-	3275	-	- && - && -	-
gene-PYW08_001802	1552.77	56.6342	4.77602	7.20569e-05	0.0478878	PYW08_001802	CM056787.1	20847895	20900268	+	1806	protein_coding	hypothetical protein && - && -	-
gene-PYW08_008363	992.986	500.343	0.9889	8.78404e-05	0.0560422	PYW08_008363	CM056797.1	14447013	14469277	+	2595	protein_coding	hypothetical protein && - && PF07776:Zinc-finger associated domain (zf-AD)|PF13912:C2H2-type zinc finger	-
gene-PYW08_011218	704.72	310.134	1.18376	0.000105337	0.0646204	PYW08_011218	CM056805.1	5991762	6127603	+	1371	protein_coding	hypothetical protein && sp|P20009|DLL_DROME Homeotic protein distal-less OS=Drosophila melanogaster OX=7227 GN=Dll PE=2 SV=3 && PF00046:Homeodomain	-
gene-PYW08_016756	8872.74	2478.68	1.83979	0.000112687	0.065763	PYW08_016756	CM056785.1	20064991	20071803	-	2001	protein_coding	hypothetical protein && sp|Q9BLJ6|BAGS_BOMMO BAG domain-containing protein Samui OS=Bombyx mori OX=7091 GN=Samui PE=2 SV=1 && PF02179:BAG domain	-
gene-PYW08_016719	2493.67	1380.09	0.85327	0.000115446	0.065763	PYW08_016719	CM056785.1	19120895	19170780	+	4281	protein_coding	hypothetical protein && sp|Q8N957|ANKF1_HUMAN Ankyrin repeat and fibronectin type-III domain-containing protein 1 OS=Homo sapiens OX=9606 GN=ANKFN1 PE=2 SV=2 && -	-
gene-PYW08_007988	49.4161	306.125	-2.62873	0.000119795	0.065887	PYW08_007988	CM056797.1	2101744	2107355	+	1632	protein_coding	hypothetical protein && - && PF03145:Seven in absentia protein family	-
gene-PYW08_007937	2177.95	1255.36	0.79479	0.000135488	0.0720346	PYW08_007937	CM056797.1	240298	265000	-	2070	protein_coding	hypothetical protein && - && PF01757:Acyltransferase family	-
gene-PYW08_012865	49.9603	129.334	-1.36916	0.000165737	0.0852743	PYW08_012865	CM056807.1	10956602	10988351	-	1161	protein_coding	hypothetical protein && - && PF05605:Drought induced 19 protein (Di19), zinc-binding|PF07776:Zinc-finger associated domain (zf-AD)	-
novel.1029	0	15.8784	-6.34924	0.00019755	0.0984664	-	CM056790.1	6002605	6008695	-	619	-	- && - && -	-
gene-PYW08_012686	3.3799	57.0538	-4.05828	0.000227022	0.109727	PYW08_012686	CM056807.1	6213274	6217455	-	738	protein_coding	hypothetical protein && - && -	-
gene-PYW08_012732	34.5963	177.254	-2.35245	0.000283716	0.133096	PYW08_012732	CM056807.1	7575193	7575812	+	531	protein_coding	hypothetical protein && - && PF01928:CYTH domain	-
gene-PYW08_007351	10933	2656.58	2.04104	0.000328571	0.149734	PYW08_007351	CM056778.1	26749714	26751163	+	1062	protein_coding	hypothetical protein && sp|Q24133|DNAJ1_DROME DnaJ protein homolog 1 OS=Drosophila melanogaster OX=7227 GN=DnaJ-1 PE=1 SV=3 && PF00226:DnaJ domain|PF01556:DnaJ C terminal domain	-
gene-PYW08_000393	495.675	250.818	0.983553	0.000381937	0.165283	PYW08_000393	CM056777.1	19285685	19304161	+	1917	protein_coding	hypothetical protein && sp|Q96K80|ZC3HA_HUMAN Zinc finger CCCH domain-containing protein 10 OS=Homo sapiens OX=9606 GN=ZC3H10 PE=1 SV=1 && -	-
gene-PYW08_004983	1.7196	25.0226	-3.85014	0.000383416	0.165283	PYW08_004983	CM056793.1	9306436	9307113	+	678	protein_coding	hypothetical protein && - && -	-
gene-PYW08_011438	430.553	216.923	0.990285	0.000411942	0.172907	PYW08_011438	CM056805.1	12526843	12570276	+	4746	protein_coding	hypothetical protein && sp|Q63155|DCC_RAT Netrin receptor DCC OS=Rattus norvegicus OX=10116 GN=Dcc PE=1 SV=2 && PF13927:Immunoglobulin domain|PF06583:Neogenin C-terminus|PF00041:Fibronectin type III domain|PF07679:Immunoglobulin I-set domain	-
gene-PYW08_008738	27.7027	73.9737	-1.42291	0.000425717	0.174107	PYW08_008738	CM056798.1	10130531	10131974	+	801	protein_coding	hypothetical protein && sp|Q9CNA6|CUTC_PASMU Copper homeostasis protein CutC OS=Pasteurella multocida (strain Pm70) OX=272843 GN=cutC PE=3 SV=1 && PF03932:CutC family	-
gene-PYW08_014668	201.607	22.8978	3.13892	0.000464948	0.185398	PYW08_014668	CM056782.1	9435187	9440188	+	1500	protein_coding	hypothetical protein && sp|P45583|CU19_LOCMI Cuticle protein 19 OS=Locusta migratoria OX=7004 PE=1 SV=1 && PF00379:Insect cuticle protein	-
novel.86	1.5472	26.3282	-4.16076	0.000500077	0.19184	-	CM056777.1	2972026	2973342	-	1226	-	- && - && -	-
gene-PYW08_010826	138.379	15.0841	3.19647	0.000505158	0.19184	PYW08_010826	CM056804.1	417058	443622	-	1581	protein_coding	hypothetical protein && sp|A1ZAI5|FACR1_DROME Putative fatty acyl-CoA reductase CG5065 OS=Drosophila melanogaster OX=7227 GN=CG5065 PE=3 SV=1 && PF03015:Male sterility protein|PF07993:Male sterility protein	-
gene-PYW08_012803	0.668444	18.7096	-4.75471	0.00080047	0.292464	PYW08_012803	CM056807.1	8927339	8957593	-	1962	protein_coding	hypothetical protein && sp|Q9NV96|CC50A_HUMAN Cell cycle control protein 50A OS=Homo sapiens OX=9606 GN=TMEM30A PE=1 SV=1 && PF03381:LEM3 (ligand-effect modulator 3) family / CDC50 family	-
gene-PYW08_005459	21.3913	0	6.94729	0.000806796	0.292464	PYW08_005459	CM056794.1	4650577	4661436	-	1515	protein_coding	hypothetical protein && sp|P08659|LUCI_PHOPY Luciferin 4-monooxygenase OS=Photinus pyralis OX=7054 PE=1 SV=1 && PF00501:AMP-binding enzyme|PF13193:AMP-binding enzyme C-terminal domain	-
gene-PYW08_011181	901.913	126.524	2.83327	0.00103709	0.34586	PYW08_011181	CM056805.1	3894502	3895345	-	678	protein_coding	hypothetical protein && sp|Q24998|CUP52_GALME Pupal cuticle protein PCP52 OS=Galleria mellonella OX=7137 GN=PCP52 PE=2 SV=1 && -	-
gene-PYW08_005223	60.5828	4.63312	3.70286	0.00104258	0.34586	PYW08_005223	CM056793.1	17414747	17430451	+	1551	protein_coding	hypothetical protein && sp|Q06684|THBI_RHOPR Thrombin inhibitor rhodniin OS=Rhodnius prolixus OX=13249 PE=1 SV=1 && PF07648:Kazal-type serine protease inhibitor domain|PF00050:Kazal-type serine protease inhibitor domain	-
gene-PYW08_012473	135.063	68.7443	0.972926	0.00104458	0.34586	PYW08_012473	CM056807.1	562826	577771	-	1707	protein_coding	hypothetical protein && - && PF05485:THAP domain	-
gene-PYW08_002728	1179.23	459.371	1.36032	0.00105889	0.34586	PYW08_002728	CM056789.1	12436564	12448477	-	3015	protein_coding	hypothetical protein && sp|Q6PD21|SHB_MOUSE SH2 domain-containing adapter protein B OS=Mus musculus OX=10090 GN=Shb PE=1 SV=2 && PF00017:SH2 domain	-
gene-PYW08_007365	393.063	85.9333	2.19215	0.00107982	0.34586	PYW08_007365	CM056778.1	27364163	27364663	+	501	protein_coding	hypothetical protein && sp|P34328|HSP10_CAEEL Heat shock protein Hsp-12.2 OS=Caenorhabditis elegans OX=6239 GN=hsp-12.2 PE=3 SV=1 && PF00011:Hsp20/alpha crystallin family	-
gene-PYW08_016584	1761.35	298.551	2.56016	0.0010842	0.34586	PYW08_016584	CM056785.1	14304339	14340178	-	4137	protein_coding	hypothetical protein && sp|P90820|HPX2_CAEEL Heme peroxidase 2 OS=Caenorhabditis elegans OX=6239 GN=hpx-2 PE=1 SV=3 && PF03098:Animal haem peroxidase	-
novel.722	35.3185	285.404	-3.01143	0.00119414	0.373462	-	CM056785.1	21729683	21735080	-	4871	-	- && sp|P0CT41|TF212_SCHPO Transposon Tf2-12 polyprotein OS=Schizosaccharomyces pombe (strain 972 / ATCC 24843) OX=284812 GN=Tf2-12 PE=3 SV=1 && -	-
gene-PYW08_010283	533.095	294.252	0.858299	0.00127869	0.392215	PYW08_010283	CM056802.1	472719	1150777	+	4398	protein_coding	hypothetical protein && sp|A2AJ76|HMCN2_MOUSE Hemicentin-2 OS=Mus musculus OX=10090 GN=Hmcn2 PE=1 SV=1 && PF13927:Immunoglobulin domain|PF08205:CD80-like C2-set immunoglobulin domain|PF00047:Immunoglobulin domain|PF07686:Immunoglobulin V-set domain	-
gene-PYW08_010767	353.226	29.9039	3.56499	0.00133096	0.400545	PYW08_010767	CM056803.1	13879922	13881886	+	1965	protein_coding	hypothetical protein && sp|Q9GSU4|HSP72_DROSI Major heat shock 70 kDa protein Ba OS=Drosophila simulans OX=7240 GN=Hsp70Ba PE=3 SV=2 && PF00012:Hsp70 protein	-
gene-PYW08_014887	61.1912	7.7921	2.95901	0.0014391	0.425068	PYW08_014887	CM056782.1	15639122	15640138	-	1017	protein_coding	hypothetical protein && - && -	-
novel.1890	67.8932	12.4011	2.44726	0.00153748	0.432812	-	CM056801.1	12927916	12931503	-	3077	-	- && sp|P10978|POLX_TOBAC Retrovirus-related Pol polyprotein from transposon TNT 1-94 OS=Nicotiana tabacum OX=4097 PE=2 SV=1 && PF00665:Integrase core domain	-
gene-PYW08_012767	61.0115	176.72	-1.53178	0.00156239	0.432812	PYW08_012767	CM056807.1	8172872	8175838	+	2967	protein_coding	hypothetical protein && - && -	-
gene-PYW08_000974	287.326	19.8953	3.85332	0.00156762	0.432812	PYW08_000974	CM056786.1	10046473	10053241	-	1503	protein_coding	hypothetical protein && sp|Q16S21|DHPAA_AEDAE 3,4-dihydroxyphenylacetaldehyde synthase OS=Aedes aegypti OX=7159 GN=AAEL010734 PE=1 SV=1 && PF00282:Pyridoxal-dependent decarboxylase conserved domain	-
gene-PYW08_012482	791.697	322.573	1.29549	0.00157386	0.432812	PYW08_012482	CM056807.1	723816	824599	-	4704	protein_coding	hypothetical protein && sp|P24014|SLIT_DROME Protein slit OS=Drosophila melanogaster OX=7227 GN=sli PE=1 SV=2 && PF13855:Leucine rich repeat|PF00054:Laminin G domain|PF00008:EGF-like domain	-
novel.1934	46.0301	13.7113	1.75927	0.00164986	0.446023	-	CM056802.1	13888677	13890453	+	1777	-	- && - && -	-
gene-PYW08_006962	5614.16	3760.14	0.578365	0.00170674	0.44746	PYW08_006962	CM056778.1	12292046	12314827	-	5409	protein_coding	hypothetical protein && sp|A9X4T1|CHD1_BOMMO Chromodomain-helicase-DNA-binding protein 1 OS=Bombyx mori OX=7091 GN=CHD1 PE=1 SV=1 && PF00385:Chromo (CHRromatin Organisation MOdifier) domain|PF00271:Helicase conserved C-terminal domain|PF00176:SNF2 family N-terminal domain|PF13907:Domain of unknown function (DUF4208)|PF18375:CDH1/2 SANT-Helical linker 1	-
gene-PYW08_012276	88.4365	13.7004	2.68634	0.00171129	0.44746	PYW08_012276	CM056806.1	6642484	6674405	-	1269	protein_coding	hypothetical protein && sp|Q1JUZ2|NVD_BOMMO Cholesterol 7-desaturase nvd OS=Bombyx mori OX=7091 GN=nvd-Bm PE=1 SV=2 && PF00355:Rieske [2Fe-2S] domain	-
gene-PYW08_011825	1071.75	149.483	2.84193	0.00182264	0.468889	PYW08_011825	CM056779.1	12311814	12312647	-	834	protein_coding	hypothetical protein && - && PF00379:Insect cuticle protein	-
gene-PYW08_013124	2.94315	58.106	-4.27729	0.00200149	0.506726	PYW08_013124	CM056780.1	277298	309879	-	1437	protein_coding	hypothetical protein && sp|Q8BGT5|ALAT2_MOUSE Alanine aminotransferase 2 OS=Mus musculus OX=10090 GN=Gpt2 PE=1 SV=1 && PF00155:Aminotransferase class I and II	-
novel.1099	1006.27	672.896	0.580549	0.00205821	0.512945	-	CM056791.1	17833397	17836365	-	2713	-	- && - && -	-
gene-PYW08_010772	83544.5	26626.7	1.64967	0.00213278	0.519836	PYW08_010772	CM056803.1	13923263	13925416	-	2154	protein_coding	hypothetical protein && sp|Q9BLC5|HSP83_BOMMO Heat shock protein 83 OS=Bombyx mori OX=7091 GN=Hsp83 PE=1 SV=1 && PF00183:Hsp90 protein|PF02518:Histidine kinase-, DNA gyrase B-, and HSP90-like ATPase	-
gene-PYW08_015890	34.7431	373.856	-3.42679	0.00215589	0.519836	PYW08_015890	CM056784.1	12120790	12123576	-	420	protein_coding	hypothetical protein && sp|P50717|LYS_HYPCU Lysozyme OS=Hyphantria cunea OX=39466 PE=2 SV=1 && PF00062:C-type lysozyme/alpha-lactalbumin family	-
novel.993	1.62788	27.9969	-4.06111	0.00218364	0.519836	-	CM056790.1	11268538	11270789	+	1011	-	- && - && PF06451:Moricin	-
gene-PYW08_008694	232.722	14.2101	4.03215	0.00228062	0.53494	PYW08_008694	CM056798.1	9012587	9013470	-	663	protein_coding	hypothetical protein && sp|P82121|CUO8_BLACR Cuticle protein 8 OS=Blaberus craniifer OX=6982 PE=1 SV=1 && PF00379:Insect cuticle protein	-
gene-PYW08_013153	1282.37	730.103	0.812998	0.00233285	0.539261	PYW08_013153	CM056780.1	1158045	1400860	+	1830	protein_coding	hypothetical protein && sp|O95631|NET1_HUMAN Netrin-1 OS=Homo sapiens OX=9606 GN=NTN1 PE=1 SV=2 && PF01759:UNC-6/NTR/C345C module|PF00055:Laminin N-terminal (Domain VI)|PF00053:Laminin EGF domain	-
gene-PYW08_006954	1959.46	1204.88	0.701422	0.00250292	0.570307	PYW08_006954	CM056778.1	11698109	11770131	+	5829	protein_coding	hypothetical protein && sp|A2ASQ1|AGRIN_MOUSE Agrin OS=Mus musculus OX=10090 GN=Agrn PE=1 SV=1 && PF07648:Kazal-type serine protease inhibitor domain|PF02210:Laminin G domain|PF00054:Laminin G domain|PF00053:Laminin EGF domain|PF00008:EGF-like domain	-
gene-PYW08_010966	681.384	388.407	0.811612	0.00264506	0.592119	PYW08_010966	CM056804.1	7440653	7712924	-	1731	protein_coding	hypothetical protein && - && -	-
gene-PYW08_010186	33.4861	9.29033	1.85054	0.00267289	0.592119	PYW08_010186	CM056801.1	13714680	13774596	+	2397	protein_coding	hypothetical protein && sp|F1NY98|DSCAM_CHICK Down syndrome cell adhesion molecule homolog OS=Gallus gallus OX=9031 GN=DSCAM PE=1 SV=3 && PF07679:Immunoglobulin I-set domain|PF00047:Immunoglobulin domain|PF00041:Fibronectin type III domain|PF13927:Immunoglobulin domain	-
gene-PYW08_004417	537.91	338.81	0.667576	0.00281605	0.615287	PYW08_004417	CM056792.1	10303248	10313269	-	2301	protein_coding	hypothetical protein && - && -	-
gene-PYW08_008079	359.035	185.818	0.950783	0.0029316	0.631879	PYW08_008079	CM056797.1	5729156	5764536	+	1641	protein_coding	hypothetical protein && sp|Q92614|MY18A_HUMAN Unconventional myosin-XVIIIa OS=Homo sapiens OX=9606 GN=MYO18A PE=1 SV=3 && PF17820:PDZ domain	-
novel.2350	92.8492	38.1928	1.2839	0.00306966	0.652814	-	CM056807.1	9792046	9799013	+	5615	-	- && - && -	-
gene-PYW08_011468	31.4928	4.23314	2.8764	0.00324815	0.681684	PYW08_011468	CM056779.1	448793	451033	-	2241	protein_coding	hypothetical protein && - && -	-
gene-PYW08_009342	45.6864	13.3604	1.77538	0.00332556	0.688865	PYW08_009342	CM056799.1	12433134	12692089	-	2625	protein_coding	hypothetical protein && sp|B1A4F7|VDDP4_VESVU Venom dipeptidyl peptidase 4 OS=Vespula vulgaris OX=7454 PE=1 SV=1 && PF00930:Dipeptidyl peptidase IV (DPP IV) N-terminal region|PF00326:Prolyl oligopeptidase family	-
novel.87	31.293	7.64545	2.02275	0.00353724	0.723321	-	CM056777.1	3254714	3257301	-	1986	-	- && - && -	-
gene-PYW08_010654	2755.58	1702.26	0.695111	0.00366542	0.740043	PYW08_010654	CM056803.1	6292547	6461024	-	4368	protein_coding	hypothetical protein && sp|B3MFV7|LPHN_DROAN Latrophilin Cirl OS=Drosophila ananassae OX=7217 GN=Cirl PE=3 SV=1 && PF02140:Galactose binding lectin domain|PF01825:GPCR proteolysis site, GPS, motif|PF00002:7 transmembrane receptor (Secretin family)|PF16489:GPCR-Autoproteolysis INducing (GAIN) domain	-
gene-PYW08_009361	41.3473	10.5156	1.9661	0.00377091	0.751824	PYW08_009361	CM056799.1	13594646	13611111	+	210	protein_coding	hypothetical protein && - && -	-
gene-PYW08_002716	17.6752	114.908	-2.69447	0.00392615	0.773112	PYW08_002716	CM056789.1	10736190	10738569	+	1886	protein_coding	hypothetical protein && - && -	-
gene-PYW08_010691	766.285	379.15	1.01493	0.00421375	0.819625	PYW08_010691	CM056803.1	9617934	9652739	+	4920	protein_coding	hypothetical protein && sp|Q9CWL2|CASZ1_MOUSE Zinc finger protein castor homolog 1 OS=Mus musculus OX=10090 GN=Casz1 PE=1 SV=3 && -	-
gene-PYW08_008156	2185.37	1141.81	0.936799	0.00427692	0.82189	PYW08_008156	CM056797.1	8809886	8832750	-	2547	protein_coding	hypothetical protein && sp|P35035|TRY1_ANOGA Trypsin-1 OS=Anopheles gambiae OX=7165 GN=TRYP1 PE=2 SV=3 && PF16030:Serine protease gd N-terminus|PF00089:Trypsin	-
gene-PYW08_016359	139.807	62.1723	1.16995	0.00442613	0.830793	PYW08_016359	CM056785.1	6115435	6175799	-	1047	protein_coding	hypothetical protein && sp|O77215|UNC4_DROME Homeobox protein unc-4 OS=Drosophila melanogaster OX=7227 GN=unc-4 PE=2 SV=2 && PF00046:Homeodomain	-
gene-PYW08_005060	1.13207	31.6849	-4.84863	0.00442999	0.830793	PYW08_005060	CM056793.1	11737561	11748892	+	978	protein_coding	hypothetical protein && - && PF00089:Trypsin	-
gene-PYW08_012513	850.492	493.666	0.784777	0.00447951	0.830793	PYW08_012513	CM056807.1	2034397	2107899	+	3483	protein_coding	hypothetical protein && sp|Q9VBP3|TNKS_DROME Poly [ADP-ribose] polymerase tankyrase OS=Drosophila melanogaster OX=7227 GN=Tnks PE=1 SV=1 && PF00023:Ankyrin repeat|PF00536:SAM domain (Sterile alpha motif)|PF12796:Ankyrin repeats (3 copies)|PF00644:Poly(ADP-ribose) polymerase catalytic domain|PF13637:Ankyrin repeats (many copies)	-
gene-PYW08_009196	218.271	113.642	0.942892	0.00466307	0.84815	PYW08_009196	CM056799.1	7503261	7513259	-	876	protein_coding	hypothetical protein && sp|Q5RA23|NFYC_PONAB Nuclear transcription factor Y subunit gamma OS=Pongo abelii OX=9601 GN=NFYC PE=2 SV=1 && PF00808:Histone-like transcription factor (CBF/NF-Y) and archaeal histone	-
gene-PYW08_008157	368.755	192.802	0.935761	0.00467945	0.84815	PYW08_008157	CM056797.1	8837792	8853756	-	1407	protein_coding	hypothetical protein && - && PF16030:Serine protease gd N-terminus	-
novel.51	25.2914	1.34212	4.27642	0.00484442	0.857513	-	CM056777.1	26950070	26951587	+	1518	-	- && - && -	-
gene-PYW08_001770	4023.45	2321.13	0.793464	0.00493173	0.857513	PYW08_001770	CM056787.1	18945657	19121476	+	4314	protein_coding	hypothetical protein && sp|Q10741|ADA10_BOVIN Disintegrin and metalloproteinase domain-containing protein 10 OS=Bos taurus OX=9913 GN=ADAM10 PE=1 SV=1 && PF01562:Reprolysin family propeptide|PF13688:Metallo-peptidase family M12|PF00200:Disintegrin	-
gene-PYW08_015216	8530.49	21371.5	-1.32496	0.00495444	0.857513	PYW08_015216	CM056783.1	6684994	6686030	-	381	protein_coding	hypothetical protein && - && -	-
gene-PYW08_003355	137.554	25.5716	2.4266	0.00496435	0.857513	PYW08_003355	CM056790.1	16508801	16518473	-	927	protein_coding	hypothetical protein && - && -	-
gene-PYW08_003370	122.46	54.9718	1.15699	0.00502549	0.857513	PYW08_003370	CM056790.1	17357767	17371550	-	879	protein_coding	hypothetical protein && - && PF08445:FR47-like protein	-
novel.1694	122.776	50.2589	1.29367	0.00512361	0.857513	-	CM056798.1	17730510	17731691	-	1140	-	- && - && -	-
gene-PYW08_012548	160.089	647.203	-2.0164	0.00513702	0.857513	PYW08_012548	CM056807.1	3325822	3329866	+	573	protein_coding	hypothetical protein && sp|P53441|CATR_NAEGR Caltractin OS=Naegleria gruberi OX=5762 GN=CTN PE=2 SV=1 && PF13499:EF-hand domain pair	-
novel.2335	221.411	119.659	0.888256	0.00522803	0.857513	-	CM056807.1	6549900	6556359	+	5460	-	- && - && -	-
gene-PYW08_013163	92.2605	237.62	-1.36475	0.00526332	0.857513	PYW08_013163	CM056780.1	1649701	1654498	+	4479	protein_coding	hypothetical protein && sp|P0CT41|TF212_SCHPO Transposon Tf2-12 polyprotein OS=Schizosaccharomyces pombe (strain 972 / ATCC 24843) OX=284812 GN=Tf2-12 PE=3 SV=1 && PF00665:Integrase core domain|PF17921:Integrase zinc binding domain|PF00078:Reverse transcriptase (RNA-dependent DNA polymerase)|PF17919:RNase H-like domain found in reverse transcriptase	-
gene-PYW08_014501	2782.71	1822.64	0.610571	0.00529726	0.857513	PYW08_014501	CM056782.1	4489502	4714950	-	3042	protein_coding	hypothetical protein && sp|B2RQL2|STOX1_MOUSE Storkhead-box protein 1 OS=Mus musculus OX=10090 GN=Stox1 PE=1 SV=1 && PF10264:Winged helix Storkhead-box1 domain	-
gene-PYW08_007582	242.115	134.102	0.852408	0.00533504	0.857513	PYW08_007582	CM056796.1	10526770	10543594	+	2172	protein_coding	hypothetical protein && - && PF13891:Potential DNA-binding domain	-
gene-PYW08_015038	398.293	234.578	0.76352	0.00542589	0.857513	PYW08_015038	CM056782.1	23333877	23335926	+	600	protein_coding	hypothetical protein && - && PF15999:Domain of unknown function (DUF4774)	-
gene-PYW08_015795	3201.67	780.647	2.0359	0.00543002	0.857513	PYW08_015795	CM056784.1	6022438	6045827	-	1434	protein_coding	hypothetical protein && - && PF00041:Fibronectin type III domain|PF00095:WAP-type (Whey Acidic Protein) 'four-disulfide core'	-
gene-PYW08_008323	28.6352	135.101	-2.23952	0.00561609	0.878203	PYW08_008323	CM056797.1	13955204	13968153	+	2197	protein_coding	hypothetical protein && sp|P18173|DHGL_DROME Glucose dehydrogenase [FAD, quinone] OS=Drosophila melanogaster OX=7227 GN=Gld PE=3 SV=3 && PF05199:GMC oxidoreductase|PF00732:GMC oxidoreductase	-
gene-PYW08_009504	0	18.6554	-6.58348	0.00575448	0.891106	PYW08_009504	CM056800.1	1377895	1381364	-	1320	protein_coding	hypothetical protein && - && PF07898:Protein of unknown function (DUF1676)	-
gene-PYW08_013753	4.75447	37.8813	-2.97918	0.00588063	0.895452	PYW08_013753	CM056781.1	2242807	2284253	+	972	protein_coding	hypothetical protein && sp|B3EWZ8|ECT_ACRMI Ectin (Fragment) OS=Acropora millepora OX=45264 PE=1 SV=1 && PF00188:Cysteine-rich secretory protein family	-
gene-PYW08_000209	0	14.4708	-6.22013	0.00597956	0.895452	PYW08_000209	CM056777.1	11393676	11402179	+	1155	protein_coding	hypothetical protein && sp|Q9QXL7|NDK7_RAT Nucleoside diphosphate kinase 7 OS=Rattus norvegicus OX=10116 GN=Nme7 PE=1 SV=1 && PF00334:Nucleoside diphosphate kinase	-
gene-PYW08_005222	1175.08	483.017	1.28295	0.00616779	0.895452	PYW08_005222	CM056793.1	17411647	17413123	+	543	protein_coding	hypothetical protein && sp|O96790|DPGN_DIPMA Serine protease inhibitor dipetalogastin (Fragment) OS=Dipetalogaster maximus OX=72496 PE=1 SV=2 && PF00050:Kazal-type serine protease inhibitor domain	-
gene-PYW08_005409	610.125	184.045	1.72879	0.00617713	0.895452	PYW08_005409	CM056794.1	3127198	3132828	+	3093	protein_coding	hypothetical protein && sp|Q8MUC5|CU36_MANSE Pupal cuticle protein 36 OS=Manduca sexta OX=7130 GN=PCP36 PE=1 SV=1 && PF00379:Insect cuticle protein	-
gene-PYW08_013947	6705.35	4355.08	0.62263	0.0062574	0.895452	PYW08_013947	CM056781.1	9632091	9830671	-	6900	protein_coding	hypothetical protein && sp|Q9VIQ9|SICK_DROME Protein sickie OS=Drosophila melanogaster OX=7227 GN=sick PE=3 SV=3 && PF00307:Calponin homology (CH) domain	-
gene-PYW08_004816	4.25843	34.811	-3.00581	0.00627157	0.895452	PYW08_004816	CM056793.1	1611638	1623123	+	1515	protein_coding	hypothetical protein && sp|Q9VYY4|C4G15_DROME Cytochrome P450 4g15 OS=Drosophila melanogaster OX=7227 GN=Cyp4g15 PE=2 SV=1 && PF00067:Cytochrome P450	-
gene-PYW08_007002	28.7967	91.9197	-1.67073	0.00629469	0.895452	PYW08_007002	CM056778.1	13888650	13889510	-	861	protein_coding	hypothetical protein && - && -	-
gene-PYW08_005442	52.9896	125.49	-1.24308	0.00635924	0.895452	PYW08_005442	CM056794.1	4074143	4087372	+	801	protein_coding	hypothetical protein && sp|O14495|PLPP3_HUMAN Phospholipid phosphatase 3 OS=Homo sapiens OX=9606 GN=PLPP3 PE=1 SV=1 && PF01569:PAP2 superfamily	-
gene-PYW08_007819	29.7074	96.39	-1.69459	0.00641387	0.895452	PYW08_007819	CM056796.1	17564033	17570121	-	1338	protein_coding	hypothetical protein && sp|Q9VL86|CBPA1_DROME Zinc carboxypeptidase A 1 OS=Drosophila melanogaster OX=7227 GN=CG17633 PE=2 SV=1 && PF02244:Carboxypeptidase activation peptide|PF00246:Zinc carboxypeptidase	-
gene-PYW08_010681	6903.07	2387.21	1.53193	0.00648151	0.895452	PYW08_010681	CM056803.1	8355184	8355750	-	567	protein_coding	hypothetical protein && sp|P82147|L2EFL_DROME Protein lethal(2)essential for life OS=Drosophila melanogaster OX=7227 GN=l(2)efl PE=1 SV=1 && PF00011:Hsp20/alpha crystallin family	-
gene-PYW08_002532	328.933	552.302	-0.748192	0.00650452	0.895452	PYW08_002532	CM056789.1	2840867	2850104	+	1680	protein_coding	hypothetical protein && sp|Q9VK89|TRM1_DROME Probable tRNA (guanine(26)-N(2))-dimethyltransferase OS=Drosophila melanogaster OX=7227 GN=CG6388 PE=2 SV=1 && PF02005:N2,N2-dimethylguanosine tRNA methyltransferase	-
gene-PYW08_010952	1809.98	593.111	1.60947	0.00664897	0.895452	PYW08_010952	CM056804.1	6921350	6984905	-	3627	protein_coding	hypothetical protein && sp|Q3UR85|MYRF_MOUSE Myelin regulatory factor OS=Mus musculus OX=10090 GN=Myrf PE=1 SV=2 && PF13884:Chaperone of endosialidase|PF05224:NDT80 / PhoG like DNA-binding family|PF13887:Myelin gene regulatory factor -C-terminal domain 1	-
gene-PYW08_013612	657.617	355.41	0.888004	0.00665564	0.895452	PYW08_013612	CM056780.1	18243475	18253067	-	1107	protein_coding	hypothetical protein && sp|Q9W4S7|MYC_DROME Myc protein OS=Drosophila melanogaster OX=7227 GN=Myc PE=1 SV=2 && PF00010:Helix-loop-helix DNA-binding domain	-
gene-PYW08_000016	129.828	73.0993	0.828413	0.00665867	0.895452	PYW08_000016	CM056777.1	1584709	1600005	+	1392	protein_coding	hypothetical protein && sp|Q9VXA0|NPRL2_DROME GATOR complex protein NPRL2 OS=Drosophila melanogaster OX=7227 GN=Nprl2 PE=1 SV=1 && PF06218:Nitrogen permease regulator 2	-
gene-PYW08_012765	111.704	363.271	-1.69935	0.00667943	0.895452	PYW08_012765	CM056807.1	8136964	8140422	-	3459	protein_coding	hypothetical protein && - && -	-
novel.2281	131.499	72.7184	0.854726	0.0066808	0.895452	-	CM056806.1	7323800	7326526	-	459	-	- && - && -	-
gene-PYW08_002010	673.845	173.254	1.95864	0.00680808	0.904907	PYW08_002010	CM056788.1	4787750	4829574	+	1839	protein_coding	hypothetical protein && - && PF00209:Sodium:neurotransmitter symporter family	-
novel.2326	9.29909	0.346458	4.78537	0.00698794	0.915853	-	CM056807.1	5743828	5746252	+	1470	-	- && - && -	-
novel.2351	20.4738	61.7219	-1.59602	0.00703867	0.915853	-	CM056807.1	9910076	9923186	+	2453	-	- && - && -	-
novel.2027	1365.98	838.851	0.703589	0.00709332	0.915853	-	CM056804.1	98165	105069	+	6885	-	- && - && -	-
gene-PYW08_015883	731.572	152.017	2.26641	0.00712011	0.915853	PYW08_015883	CM056784.1	11761599	11800121	-	2022	protein_coding	hypothetical protein && sp|Q01603|PERO_DROME Peroxidase OS=Drosophila melanogaster OX=7227 GN=Pxd PE=2 SV=2 && PF03098:Animal haem peroxidase	-
gene-PYW08_016155	699.796	381.713	0.874906	0.00736784	0.940136	PYW08_016155	CM056784.1	22575182	22635859	+	4602	protein_coding	hypothetical protein && sp|O08648|M3K4_MOUSE Mitogen-activated protein kinase kinase kinase 4 OS=Mus musculus OX=10090 GN=Map3k4 PE=1 SV=2 && PF00069:Protein kinase domain	-
gene-PYW08_012612	0	9.0791	-5.54299	0.00742855	0.940359	PYW08_012612	CM056807.1	4877028	4878341	+	1314	protein_coding	hypothetical protein && - && PF05585:Putative peptidase (DUF1758)	-
gene-PYW08_007613	34.414	5.64752	2.60816	0.00768257	0.964858	PYW08_007613	CM056796.1	11337300	11338016	-	717	protein_coding	hypothetical protein && - && -	-
gene-PYW08_003665	93.5808	13.4361	2.79484	0.00810321	0.999326	PYW08_003665	CM056791.1	6159981	6183614	-	1371	protein_coding	hypothetical protein && sp|Q7Q6A7|KMO_ANOGA Kynurenine 3-monooxygenase OS=Anopheles gambiae OX=7165 GN=kh PE=3 SV=2 && PF01494:FAD binding domain	-
gene-PYW08_011187	1988.46	1242.49	0.678604	0.00826821	0.999326	PYW08_011187	CM056805.1	4346359	4577573	+	3549	protein_coding	hypothetical protein && sp|Q9H2F5|EPC1_HUMAN Enhancer of polycomb homolog 1 OS=Homo sapiens OX=9606 GN=EPC1 PE=1 SV=1 && PF10513:Enhancer of polycomb-like	-
gene-PYW08_010468	1042.03	614.041	0.762551	0.00846001	0.999326	PYW08_010468	CM056802.1	11828478	11924272	-	1176	protein_coding	hypothetical protein && sp|P14866|HNRPL_HUMAN Heterogeneous nuclear ribonucleoprotein L OS=Homo sapiens OX=9606 GN=HNRNPL PE=1 SV=2 && PF13893:RNA recognition motif. (a.k.a. RRM, RBD, or RNP domain)	-
gene-PYW08_002586	740.537	441.961	0.745092	0.00846345	0.999326	PYW08_002586	CM056789.1	5563158	5581697	+	3696	protein_coding	hypothetical protein && - && PF18428:BRCA1 C Terminus (BRCT) domain|PF18104:Jumonji domain-containing protein 2A Tudor domain	-
novel.1376	29.0329	4.96977	2.54759	0.00854505	0.999326	-	CM056795.1	4107469	4109167	+	1699	-	- && sp|P10978|POLX_TOBAC Retrovirus-related Pol polyprotein from transposon TNT 1-94 OS=Nicotiana tabacum OX=4097 PE=2 SV=1 && -	-
gene-PYW08_011409	22.5869	54.21	-1.26597	0.00857668	0.999326	PYW08_011409	CM056805.1	11496707	11509317	+	1101	protein_coding	hypothetical protein && - && -	-
gene-PYW08_016808	3458.81	2100.1	0.719963	0.00866418	0.999326	PYW08_016808	CM056785.1	22325297	22367161	-	4845	protein_coding	hypothetical protein && sp|Q3LHL9|WGE_DROME Protein winged eye OS=Drosophila melanogaster OX=7227 GN=wge PE=1 SV=1 && PF01426:BAH domain	-
novel.675	16.981	0.292938	5.65363	0.00877701	0.999326	-	CM056785.1	5731248	5731822	+	541	-	- && - && -	-
gene-PYW08_015145	12.8946	0.898437	3.81149	0.00877975	0.999326	PYW08_015145	CM056783.1	2388249	2389326	+	1009	protein_coding	hypothetical protein && - && -	-
gene-PYW08_016524	88.1206	149.203	-0.75987	0.00887738	0.999326	PYW08_016524	CM056785.1	12091847	12092584	-	738	protein_coding	hypothetical protein && - && PF09807:Elongation complex protein 6	-
gene-PYW08_016125	1778.85	926.765	0.940316	0.00920799	0.999326	PYW08_016125	CM056784.1	21114422	21162246	+	1758	protein_coding	hypothetical protein && sp|A0A1L9WQV4|ACRT_ASPA1 Acurin A biosynthesis cluster MFS-type transporter OS=Aspergillus aculeatus (strain ATCC 16872 / CBS 172.66 / WB 5094) OX=690307 GN=ASPACDRAFT_1881869 PE=2 SV=1 && PF07690:Major Facilitator Superfamily	-
gene-PYW08_014247	21.0183	3.49973	2.59119	0.00921014	0.999326	PYW08_014247	CM056781.1	17118746	17142366	-	744	protein_coding	hypothetical protein && - && PF06585:Haemolymph juvenile hormone binding protein (JHBP)	-
gene-PYW08_012787	19.9729	4.08114	2.28429	0.0092902	0.999326	PYW08_012787	CM056807.1	8501159	8502255	+	204	protein_coding	hypothetical protein && - && -	-
gene-PYW08_007983	383.224	599.61	-0.646744	0.00931149	0.999326	PYW08_007983	CM056797.1	1865270	1876268	+	360	protein_coding	hypothetical protein && sp|P80928|MIF_PIG Macrophage migration inhibitory factor OS=Sus scrofa OX=9823 GN=MIF PE=1 SV=3 && PF01187:Macrophage migration inhibitory factor (MIF)	-
novel.663	205.765	118.527	0.79837	0.00936941	0.999326	-	CM056784.1	22637034	22639215	-	2153	-	- && - && -	-
gene-PYW08_006515	7.1802	26.5089	-1.87208	0.00948828	0.999326	PYW08_006515	CM056795.1	20501228	20502602	+	630	protein_coding	hypothetical protein && - && -	-
novel.1217	0.657637	10.8629	-3.98638	0.00968135	0.999326	-	CM056793.1	440966	443852	-	724	-	- && - && -	-
gene-PYW08_001134	1726.39	837.747	1.04298	0.00980169	0.999326	PYW08_001134	CM056786.1	14955047	14974223	-	2106	protein_coding	hypothetical protein && sp|Q5RDY4|S27A4_PONAB Long-chain fatty acid transport protein 4 OS=Pongo abelii OX=9601 GN=SLC27A4 PE=2 SV=1 && PF00501:AMP-binding enzyme|PF13193:AMP-binding enzyme C-terminal domain	-
gene-PYW08_002583	105.191	45.9821	1.19427	0.00986335	0.999326	PYW08_002583	CM056789.1	5534378	5542192	+	342	protein_coding	hypothetical protein && - && PF15868:Transcription activator MBF2	-
gene-PYW08_011736	1.29366	34.154	-4.68827	0.0101576	0.999326	PYW08_011736	CM056779.1	9313811	9317960	-	444	protein_coding	hypothetical protein && - && PF01395:PBP/GOBP family	-
gene-PYW08_009743	2758.38	327.962	3.07224	0.0101594	0.999326	PYW08_009743	CM056800.1	11960830	11965802	-	996	protein_coding	hypothetical protein && sp|O46640|ST3A1_RABIT Amine sulfotransferase OS=Oryctolagus cuniculus OX=9986 GN=SULT3A1 PE=1 SV=1 && PF00685:Sulfotransferase domain	-
gene-PYW08_000342	5.41234	36.4208	-2.76182	0.010189	0.999326	PYW08_000342	CM056777.1	17073183	17152691	+	2265	protein_coding	hypothetical protein && sp|Q9ES07|S15A2_MOUSE Solute carrier family 15 member 2 OS=Mus musculus OX=10090 GN=Slc15a2 PE=1 SV=1 && PF00854:POT family	-
gene-PYW08_000368	70.4175	34.3393	1.03388	0.0101893	0.999326	PYW08_000368	CM056777.1	18472709	18486352	-	519	protein_coding	hypothetical protein && sp|Q2HJ48|KCTD1_BOVIN BTB/POZ domain-containing protein KCTD1 OS=Bos taurus OX=9913 GN=KCTD1 PE=2 SV=1 && PF02214:BTB/POZ domain	-
gene-PYW08_012411	63.6791	117.326	-0.878513	0.0101985	0.999326	PYW08_012411	CM056806.1	10525395	10616359	-	1245	protein_coding	hypothetical protein && - && PF07776:Zinc-finger associated domain (zf-AD)	-
gene-PYW08_012701	540.721	295.009	0.874874	0.0103154	0.999326	PYW08_012701	CM056807.1	6557224	6589416	-	3273	protein_coding	hypothetical protein && sp|Q569Z2|XPO7B_XENLA Exportin-7-B OS=Xenopus laevis OX=8355 GN=xpo7-b PE=2 SV=1 && PF03810:Importin-beta N-terminal domain	-
gene-PYW08_012297	1500.59	866.321	0.792671	0.0103421	0.999326	PYW08_012297	CM056806.1	7326527	7464807	+	3234	protein_coding	hypothetical protein && sp|P20482|CNC_DROME Segmentation protein cap'n'collar OS=Drosophila melanogaster OX=7227 GN=cnc PE=2 SV=3 && PF03131:bZIP Maf transcription factor	-
gene-PYW08_001970	4226.6	1574.17	1.42485	0.0103936	0.999326	PYW08_001970	CM056788.1	2811914	2848662	-	8328	protein_coding	hypothetical protein && sp|Q24292|DS_DROME Protein dachsous OS=Drosophila melanogaster OX=7227 GN=ds PE=1 SV=3 && PF00028:Cadherin domain	-
novel.264	1.38538	18.799	-3.75728	0.0103971	0.999326	-	CM056779.1	9721048	9722830	+	1624	-	- && - && -	-
gene-PYW08_015203	245.469	502.99	-1.03478	0.0105744	0.999326	PYW08_015203	CM056783.1	6551308	6552079	+	231	protein_coding	hypothetical protein && - && -	-
gene-PYW08_016286	101.46	37.3634	1.44486	0.0105875	0.999326	PYW08_016286	CM056785.1	3746782	3771590	-	1755	protein_coding	hypothetical protein && sp|P32358|TREA_BOMMO Trehalase OS=Bombyx mori OX=7091 PE=1 SV=1 && PF01204:Trehalase	-
gene-PYW08_014082	76.8596	36.6249	1.06474	0.010661	0.999326	PYW08_014082	CM056781.1	13607370	13649093	-	2187	protein_coding	hypothetical protein && sp|Q90980|CNG3_CHICK Cyclic nucleotide-gated channel rod photoreceptor subunit alpha OS=Gallus gallus OX=9031 PE=2 SV=1 && PF00027:Cyclic nucleotide-binding domain	-
gene-PYW08_001213	170.118	38.8934	2.12612	0.0107298	0.999326	PYW08_001213	CM056786.1	17538596	17553898	-	4629	protein_coding	hypothetical protein && sp|P10676|NINAC_DROME Neither inactivation nor afterpotential protein C OS=Drosophila melanogaster OX=7227 GN=ninaC PE=1 SV=2 && PF00069:Protein kinase domain|PF00063:Myosin head (motor domain)	-
gene-PYW08_015179	2507.45	1654.95	0.599502	0.0107598	0.999326	PYW08_015179	CM056783.1	4486564	4497005	+	3627	protein_coding	hypothetical protein && sp|Q17PR1|JING_AEDAE Zinc finger protein jing homolog OS=Aedes aegypti OX=7159 GN=AAEL000263 PE=3 SV=1 && -	-
gene-PYW08_007956	369.23	48.355	2.93087	0.0108408	0.999326	PYW08_007956	CM056797.1	1032372	1065440	+	744	protein_coding	hypothetical protein && sp|Q9VBV3|TAKT_DROME Protein takeout OS=Drosophila melanogaster OX=7227 GN=to PE=2 SV=1 && PF06585:Haemolymph juvenile hormone binding protein (JHBP)	-
gene-PYW08_013245	24.6782	125.065	-2.34134	0.0108706	0.999326	PYW08_013245	CM056780.1	5710908	5713171	+	1890	protein_coding	hypothetical protein && - && -	-
gene-PYW08_007558	26.9745	71.0636	-1.39114	0.0110014	0.999326	PYW08_007558	CM056796.1	9367703	9375120	-	1005	protein_coding	hypothetical protein && sp|Q5VT66|MARC1_HUMAN Mitochondrial amidoxime-reducing component 1 OS=Homo sapiens OX=9606 GN=MTARC1 PE=1 SV=1 && PF03476:MOSC N-terminal beta barrel domain|PF03473:MOSC domain	-
gene-PYW08_009354	1331.35	905.498	0.556074	0.011041	0.999326	PYW08_009354	CM056799.1	13224451	13346874	-	3366	protein_coding	hypothetical protein && - && -	-
gene-PYW08_000186	5794.82	1687.2	1.78009	0.011072	0.999326	PYW08_000186	CM056777.1	10053704	10100513	-	2661	protein_coding	hypothetical protein && - && -	-
gene-PYW08_016058	11.9183	0.605499	4.27513	0.0110925	0.999326	PYW08_016058	CM056784.1	19506952	19577857	-	1026	protein_coding	hypothetical protein && sp|C0HKT1|CCHA2_AGRIP Neuropeptide CCHamide-2 OS=Agrotis ipsilon OX=56364 PE=1 SV=1 && -	-
gene-PYW08_010028	255.814	59.5582	2.10228	0.0111813	0.999326	PYW08_010028	CM056801.1	4897232	4943183	+	1950	protein_coding	hypothetical protein && - && -	-
gene-PYW08_001211	275.273	20.4928	3.74824	0.0111864	0.999326	PYW08_001211	CM056786.1	17517355	17520656	-	1248	protein_coding	hypothetical protein && sp|O46108|LIP3_DROME Lipase 3 OS=Drosophila melanogaster OX=7227 GN=Lip3 PE=2 SV=1 && PF04083:Partial alpha/beta-hydrolase lipase region	-
gene-PYW08_013699	4659.17	1379.17	1.75619	0.011279	0.999326	PYW08_013699	CM056781.1	660817	812736	-	1539	protein_coding	hypothetical protein && sp|P20105|E74EA_DROME Ecdysone-induced protein 74EF isoform A OS=Drosophila melanogaster OX=7227 GN=Eip74EF PE=2 SV=2 && PF00178:Ets-domain	-
novel.2366	315.991	134.158	1.2358	0.0113348	0.999326	-	CM056807.1	1434555	1437793	-	3239	-	- && - && -	-
gene-PYW08_012240	10.8405	1.87448	2.53277	0.0114643	0.999326	PYW08_012240	CM056806.1	5671027	5676834	+	564	protein_coding	hypothetical protein && - && PF05620:SRP-independent targeting protein 2/TMEM208	-
gene-PYW08_012475	271.163	143.801	0.914849	0.011473	0.999326	PYW08_012475	CM056807.1	588001	592800	-	1209	protein_coding	hypothetical protein && sp|Q7SXE8|CDK9_DANRE Cyclin-dependent kinase 9 OS=Danio rerio OX=7955 GN=cdk9 PE=2 SV=1 && PF00069:Protein kinase domain|PF12330:Haspin like kinase domain	-
gene-PYW08_001076	14417	4592.44	1.65042	0.0115567	0.999326	PYW08_001076	CM056786.1	12966059	12975086	-	1620	protein_coding	hypothetical protein && sp|H9J9M0|CDA1_BOMMO Chitin deacetylase 1 OS=Bombyx mori OX=7091 GN=CDA1 PE=1 SV=1 && PF00057:Low-density lipoprotein receptor domain class A|PF01522:Polysaccharide deacetylase|PF01607:Chitin binding Peritrophin-A domain	-
gene-PYW08_012389	130.286	74.1799	0.810564	0.0119042	0.999326	PYW08_012389	CM056806.1	9673049	9680328	+	1822	protein_coding	hypothetical protein && - && PF07776:Zinc-finger associated domain (zf-AD)	-
gene-PYW08_010116	462.594	726.049	-0.651212	0.0119952	0.999326	PYW08_010116	CM056801.1	9113662	9121173	-	3354	protein_coding	hypothetical protein && sp|B9F676|GLU2A_ORYSJ Probable glucan 1,3-alpha-glucosidase OS=Oryza sativa subsp. japonica OX=39947 GN=Os03g0216600 PE=3 SV=1 && PF17137:Domain of unknown function (DUF5110)|PF01055:Glycosyl hydrolases family 31|PF00754:F5/8 type C domain	-
gene-PYW08_001004	5269.85	2730.08	0.948706	0.0120433	0.999326	PYW08_001004	CM056786.1	11125934	11154460	-	5262	protein_coding	hypothetical protein && sp|P20740|OVOS_CHICK Ovostatin OS=Gallus gallus OX=9031 PE=1 SV=3 && PF07703:Alpha-2-macroglobulin bait region domain|PF00207:Alpha-2-macroglobulin family|PF07678:A-macroglobulin TED domain|PF17791:Macroglobulin domain MG3|PF01835:MG2 domain|PF07677:A-macroglobulin receptor binding domain	-
gene-PYW08_009288	1818.13	552.79	1.71756	0.0121835	0.999326	PYW08_009288	CM056799.1	10187297	10201880	+	3939	protein_coding	hypothetical protein && - && -	-
gene-PYW08_001602	584.661	1624.78	-1.47428	0.0123739	0.999326	PYW08_001602	CM056787.1	11569954	11577978	-	1446	protein_coding	hypothetical protein && sp|Q9VU95|AGT2L_DROME Alanine--glyoxylate aminotransferase 2-like OS=Drosophila melanogaster OX=7227 GN=CG8745 PE=2 SV=2 && PF00202:Aminotransferase class-III	-
gene-PYW08_004048	704.295	428.875	0.716376	0.0124122	0.999326	PYW08_004048	CM056791.1	18424916	18580626	+	1326	protein_coding	hypothetical protein && sp|E1BMN8|NLK_BOVIN Serine/threonine-protein kinase NLK OS=Bos taurus OX=9913 GN=NLK PE=3 SV=2 && PF00069:Protein kinase domain	-
gene-PYW08_008604	817.037	537.088	0.605779	0.0125084	0.999326	PYW08_008604	CM056798.1	6621272	6633173	-	843	protein_coding	hypothetical protein && - && -	-
gene-PYW08_003247	37.2623	3.39269	3.44985	0.0125333	0.999326	PYW08_003247	CM056790.1	12217292	12220324	-	978	protein_coding	hypothetical protein && - && -	-
gene-PYW08_008761	96.9023	158.213	-0.707424	0.0126165	0.999326	PYW08_008761	CM056798.1	11137441	11154521	+	3375	protein_coding	hypothetical protein && sp|Q9VUM0|MSH6_DROME Probable DNA mismatch repair protein Msh6 OS=Drosophila melanogaster OX=7227 GN=Msh6 PE=1 SV=2 && PF01624:MutS domain I|PF05188:MutS domain II|PF00488:MutS domain V|PF05190:MutS family domain IV|PF05192:MutS domain III	-
gene-PYW08_002013	250.061	159.337	0.649347	0.013122	0.999326	PYW08_002013	CM056788.1	5022839	5119125	-	1113	protein_coding	hypothetical protein && - && PF00096:Zinc finger, C2H2 type	-
gene-PYW08_016201	911.828	569.466	0.679722	0.0132484	0.999326	PYW08_016201	CM056785.1	537561	590125	-	3894	protein_coding	hypothetical protein && sp|Q8N122|RPTOR_HUMAN Regulatory-associated protein of mTOR OS=Homo sapiens OX=9606 GN=RPTOR PE=1 SV=1 && PF14538:Raptor N-terminal CASPase like domain	-
gene-PYW08_005688	449.798	106.923	2.07177	0.0136436	0.999326	PYW08_005688	CM056794.1	11898043	11899257	+	369	protein_coding	hypothetical protein && sp|Q9W1C9|PEB3_DROME Ejaculatory bulb-specific protein 3 OS=Drosophila melanogaster OX=7227 GN=EbpIII PE=2 SV=2 && PF03392:Insect pheromone-binding family, A10/OS-D	-
gene-PYW08_006694	58.5892	17.5159	1.74438	0.013784	0.999326	PYW08_006694	CM056778.1	4060194	4108943	+	1353	protein_coding	hypothetical protein && sp|Q91XL9|OSBL1_MOUSE Oxysterol-binding protein-related protein 1 OS=Mus musculus OX=10090 GN=Osbpl1a PE=1 SV=2 && PF01237:Oxysterol-binding protein	-
gene-PYW08_006841	2.68984	14.0701	-2.36206	0.0138203	0.999326	PYW08_006841	CM056778.1	8574443	8585814	+	453	protein_coding	hypothetical protein && - && PF10545:Alcohol dehydrogenase transcription factor Myb/SANT-like	-
gene-PYW08_000842	15.2877	43.2097	-1.48802	0.0141081	0.999326	PYW08_000842	CM056786.1	7403430	7404825	+	1040	protein_coding	hypothetical protein && - && -	-
novel.1179	8.21528	33.7067	-2.02343	0.0141301	0.999326	-	CM056792.1	19916582	19919531	-	584	-	- && - && -	-
gene-PYW08_008047	380.804	194.053	0.973156	0.0143195	0.999326	PYW08_008047	CM056797.1	4744607	4798983	+	753	protein_coding	hypothetical protein && sp|Q24432|OMB_DROME Optomotor-blind protein OS=Drosophila melanogaster OX=7227 GN=bi PE=1 SV=3 && PF00907:T-box	-
gene-PYW08_008048	579.438	279.837	1.05048	0.0143697	0.999326	PYW08_008048	CM056797.1	4870254	4880853	+	915	protein_coding	hypothetical protein && sp|Q24432|OMB_DROME Optomotor-blind protein OS=Drosophila melanogaster OX=7227 GN=bi PE=1 SV=3 && PF00907:T-box	-
gene-PYW08_012249	166.268	278.928	-0.744528	0.014432	0.999326	PYW08_012249	CM056806.1	5885025	5908819	-	2028	protein_coding	hypothetical protein && - && -	-
gene-PYW08_015081	67.7269	26.034	1.37913	0.014472	0.999326	PYW08_015081	CM056782.1	24036171	24074808	-	3225	protein_coding	hypothetical protein && - && -	-
gene-PYW08_016129	14.2254	1.55746	3.19275	0.0145446	0.999326	PYW08_016129	CM056784.1	21285997	21286467	+	471	protein_coding	hypothetical protein && sp|P48987|ATO_DROME Protein atonal OS=Drosophila melanogaster OX=7227 GN=ato PE=1 SV=2 && PF00010:Helix-loop-helix DNA-binding domain	-
gene-PYW08_007822	0.404325	17.3422	-5.51932	0.0145864	0.999326	PYW08_007822	CM056796.1	17593248	17607521	-	2505	protein_coding	hypothetical protein && sp|O02350|CBPA1_ANOGA Zinc carboxypeptidase A 1 OS=Anopheles gambiae OX=7165 GN=AGAP009593 PE=2 SV=3 && PF02244:Carboxypeptidase activation peptide|PF00246:Zinc carboxypeptidase	-
gene-PYW08_012165	431.138	268.278	0.684123	0.0146287	0.999326	PYW08_012165	CM056806.1	2914500	2932643	-	2736	protein_coding	hypothetical protein && - && PF07776:Zinc-finger associated domain (zf-AD)	-
novel.580	23.2016	68.7823	-1.56975	0.0149238	0.999326	-	CM056784.1	8489319	8491456	+	499	-	- && - && -	-
gene-PYW08_004454	87.2747	33.0463	1.39734	0.0149785	0.999326	PYW08_004454	CM056792.1	12196123	12197981	+	207	protein_coding	hypothetical protein && - && -	-
gene-PYW08_001275	811.301	453.121	0.841137	0.0150814	0.999326	PYW08_001275	CM056786.1	21399215	21414027	+	2097	protein_coding	hypothetical protein && sp|Q9Y149|MED15_DROME Mediator of RNA polymerase II transcription subunit 15 OS=Drosophila melanogaster OX=7227 GN=MED15 PE=2 SV=1 && PF09606:ARC105 or Med15 subunit of Mediator complex non-fungal	-
gene-PYW08_016649	14.0319	1.98152	2.85302	0.0151013	0.999326	PYW08_016649	CM056785.1	16606808	16608571	+	1764	protein_coding	hypothetical protein && - && -	-
gene-PYW08_003591	2130.24	1101.43	0.951655	0.0153058	0.999326	PYW08_003591	CM056791.1	2607807	2621315	-	3039	protein_coding	hypothetical protein && - && -	-
novel.669	39.8088	12.0031	1.73654	0.0154185	0.999326	-	CM056785.1	3743679	3746217	+	2539	-	- && - && -	-
gene-PYW08_007021	24.2367	7.64545	1.65042	0.0154814	0.999326	PYW08_007021	CM056778.1	14646889	14647602	-	636	protein_coding	hypothetical protein && - && -	-
gene-PYW08_015136	936.033	586.873	0.673992	0.0156268	0.999326	PYW08_015136	CM056783.1	1690366	1709506	-	2730	protein_coding	hypothetical protein && sp|Q9V468|Y9776_DROME Zinc finger matrin-type protein CG9776 OS=Drosophila melanogaster OX=7227 GN=CG9776 PE=1 SV=1 && -	-
gene-PYW08_013784	0.80865	10.154	-3.77287	0.0157508	0.999326	PYW08_013784	CM056781.1	3612371	3613285	-	657	protein_coding	hypothetical protein && - && -	-
gene-PYW08_008359	27.5565	4.52073	2.59622	0.0162738	0.999326	PYW08_008359	CM056797.1	14373436	14378953	-	537	protein_coding	hypothetical protein && - && -	-
gene-PYW08_010732	111.542	40.6261	1.45982	0.0163976	0.999326	PYW08_010732	CM056803.1	12008786	12018881	+	1488	protein_coding	hypothetical protein && sp|Q9UGQ3|GTR6_HUMAN Solute carrier family 2, facilitated glucose transporter member 6 OS=Homo sapiens OX=9606 GN=SLC2A6 PE=1 SV=2 && PF00083:Sugar (and other) transporter	-
gene-PYW08_002920	83.9546	159.04	-0.922995	0.0165134	0.999326	PYW08_002920	CM056789.1	20551339	20554422	-	1962	protein_coding	hypothetical protein && - && -	-
gene-PYW08_001641	1672.07	1122.1	0.575796	0.016609	0.999326	PYW08_001641	CM056787.1	13998478	14003074	+	1356	protein_coding	hypothetical protein && sp|Q8CH18|CCAR1_MOUSE Cell division cycle and apoptosis regulator protein 1 OS=Mus musculus OX=10090 GN=Ccar1 PE=1 SV=1 && PF14443:DBC1|PF14444:S1-like	-
novel.2371	35.0229	81.0614	-1.20837	0.0167072	0.999326	-	CM056807.1	2540730	2541212	-	222	-	- && - && -	-
gene-PYW08_000288	4156.67	2738.07	0.602303	0.0167363	0.999326	PYW08_000288	CM056777.1	14727421	14779338	-	4092	protein_coding	hypothetical protein && sp|P39769|PHP_DROME Polyhomeotic-proximal chromatin protein OS=Drosophila melanogaster OX=7227 GN=ph-p PE=1 SV=2 && PF00536:SAM domain (Sterile alpha motif)	-
gene-PYW08_012478	860.977	503.703	0.773751	0.0169074	0.999326	PYW08_012478	CM056807.1	629532	647818	-	1062	protein_coding	hypothetical protein && sp|Q29RN6|SOCS5_BOVIN Suppressor of cytokine signaling 5 OS=Bos taurus OX=9913 GN=SOCS5 PE=2 SV=1 && PF00017:SH2 domain|PF07525:SOCS box	-
novel.802	0	6.91614	-5.14868	0.0169495	0.999326	-	CM056787.1	11566950	11569945	+	2661	-	- && - && -	-
gene-PYW08_012733	82.174	148.716	-0.853394	0.0172406	0.999326	PYW08_012733	CM056807.1	7577746	7583818	+	1725	protein_coding	hypothetical protein && - && PF00096:Zinc finger, C2H2 type|PF07776:Zinc-finger associated domain (zf-AD)	-
gene-PYW08_012321	28.3546	61.1724	-1.10986	0.0174085	0.999326	PYW08_012321	CM056806.1	8006974	8010295	+	1497	protein_coding	hypothetical protein && - && PF07776:Zinc-finger associated domain (zf-AD)	-
gene-PYW08_001918	166.174	35.1404	2.24088	0.0174244	0.999326	PYW08_001918	CM056788.1	1164239	1182596	-	1017	protein_coding	hypothetical protein && - && PF00379:Insect cuticle protein	-
gene-PYW08_012792	23.2223	75.9102	-1.70008	0.0174759	0.999326	PYW08_012792	CM056807.1	8681059	8684117	-	2336	protein_coding	hypothetical protein && - && -	-
gene-PYW08_008478	328.278	75.3929	2.1215	0.0177691	0.999326	PYW08_008478	CM056797.1	18914511	18950518	-	792	protein_coding	hypothetical protein && - && PF00379:Insect cuticle protein	-
gene-PYW08_011868	6.32328	20.9707	-1.72699	0.0178455	0.999326	PYW08_011868	CM056779.1	13571126	13596066	+	1779	protein_coding	hypothetical protein && sp|Q54P77|4CL1_DICDI Probable 4-coumarate--CoA ligase 1 OS=Dictyostelium discoideum OX=44689 GN=4cl1 PE=3 SV=1 && PF13193:AMP-binding enzyme C-terminal domain|PF00501:AMP-binding enzyme	-
novel.443	75.5279	37.6696	1.00234	0.0179361	0.999326	-	CM056781.1	14200257	14202591	-	1844	-	- && sp|O00744|WN10B_HUMAN Protein Wnt-10b OS=Homo sapiens OX=9606 GN=WNT10B PE=1 SV=2 && PF00110:wnt family	-
gene-PYW08_003038	4011.7	2657.8	0.594021	0.018157	0.999326	PYW08_003038	CM056790.1	2426350	2454937	+	4689	protein_coding	hypothetical protein && sp|Q9UPN6|SCAF8_HUMAN SR-related and CTD-associated factor 8 OS=Homo sapiens OX=9606 GN=SCAF8 PE=1 SV=1 && PF00076:RNA recognition motif. (a.k.a. RRM, RBD, or RNP domain)|PF04818:RNA polymerase II-binding domain.	-
gene-PYW08_009931	347.245	177.392	0.968333	0.0182706	0.999326	PYW08_009931	CM056801.1	642788	949933	-	5685	protein_coding	hypothetical protein && sp|Q9NB04|PATJ_DROME Patj homolog OS=Drosophila melanogaster OX=7227 GN=Patj PE=1 SV=2 && PF17820:PDZ domain|PF00595:PDZ domain	-
gene-PYW08_014885	208.956	75.7322	1.46424	0.0184811	0.999326	PYW08_014885	CM056782.1	15497876	15554021	+	846	protein_coding	hypothetical protein && - && -	-
gene-PYW08_000062	248.127	120.481	1.0413	0.0186695	0.999326	PYW08_000062	CM056777.1	3910415	3911170	+	756	protein_coding	hypothetical protein && sp|Q9W0K4|BAB2_DROME Protein bric-a-brac 2 OS=Drosophila melanogaster OX=7227 GN=bab2 PE=1 SV=2 && PF00651:BTB/POZ domain	-
gene-PYW08_011992	16.021	0.302749	5.57434	0.0188123	0.999326	PYW08_011992	CM056779.1	19852170	19855132	+	1734	protein_coding	hypothetical protein && sp|P18172|DHGL_DROPS Glucose dehydrogenase [FAD, quinone] OS=Drosophila pseudoobscura pseudoobscura OX=46245 GN=Gld PE=3 SV=4 && PF05199:GMC oxidoreductase|PF00732:GMC oxidoreductase	-
gene-PYW08_009924	257.446	173.45	0.570616	0.0188518	0.999326	PYW08_009924	CM056801.1	128355	197336	-	1185	protein_coding	hypothetical protein && sp|P28465|WNT2_DROME Protein Wnt-2 OS=Drosophila melanogaster OX=7227 GN=Wnt2 PE=2 SV=2 && PF00110:wnt family	-
gene-PYW08_011029	785.512	364.347	1.10831	0.0190186	0.999326	PYW08_011029	CM056804.1	10861661	10999921	+	3960	protein_coding	hypothetical protein && sp|P78524|DEN2B_HUMAN DENN domain-containing protein 2B OS=Homo sapiens OX=9606 GN=DENND2B PE=1 SV=3 && PF03455:dDENN domain|PF02141:DENN (AEX-3) domain|PF03456:uDENN domain	-
gene-PYW08_011246	2165.71	441.997	2.2927	0.0190869	0.999326	PYW08_011246	CM056805.1	6851247	6945910	+	1536	protein_coding	hypothetical protein && sp|B7YZU2|LINT_DROME Serine protease filzig OS=Drosophila melanogaster OX=7227 GN=flz PE=2 SV=1 && PF00089:Trypsin	-
gene-PYW08_007249	2568.99	747.177	1.78161	0.0193484	0.999326	PYW08_007249	CM056778.1	23228060	23717448	+	906	protein_coding	hypothetical protein && sp|P49415|SDC_DROME Syndecan OS=Drosophila melanogaster OX=7227 GN=Sdc PE=2 SV=2 && PF01034:Syndecan domain	-
gene-PYW08_013205	1233.01	638.316	0.949444	0.0194058	0.999326	PYW08_013205	CM056780.1	3249285	3363103	-	2886	protein_coding	hypothetical protein && sp|Q80XR2|AT2C1_MOUSE Calcium-transporting ATPase type 2C member 1 OS=Mus musculus OX=10090 GN=Atp2c1 PE=1 SV=2 && PF00702:haloacid dehalogenase-like hydrolase|PF00690:Cation transporter/ATPase, N-terminus|PF00122:E1-E2 ATPase|PF00689:Cation transporting ATPase, C-terminus	-
gene-PYW08_003198	402.968	162.792	1.30699	0.0196123	0.999326	PYW08_003198	CM056790.1	10367877	10398621	-	1170	protein_coding	hypothetical protein && sp|P29147|BDH_RAT D-beta-hydroxybutyrate dehydrogenase, mitochondrial OS=Rattus norvegicus OX=10116 GN=Bdh1 PE=1 SV=2 && PF00106:short chain dehydrogenase	-
novel.1519	1.45548	12.9952	-3.18191	0.0197269	0.999326	-	CM056796.1	4948531	4956063	-	2709	-	- && - && -	-
gene-PYW08_012827	10.9054	1.51821	2.8251	0.0200499	0.999326	PYW08_012827	CM056807.1	9602375	9604165	-	1791	protein_coding	hypothetical protein && - && -	-
gene-PYW08_014981	305.877	483.747	-0.66252	0.020179	0.999326	PYW08_014981	CM056782.1	20062603	20064181	+	801	protein_coding	hypothetical protein && sp|B4IDM2|NNRE_DROSE NAD(P)H-hydrate epimerase OS=Drosophila sechellia OX=7238 GN=GM11335 PE=3 SV=1 && PF03853:YjeF-related protein N-terminus	-
gene-PYW08_009251	186.991	55.2219	1.7591	0.0203541	0.999326	PYW08_009251	CM056799.1	8977942	8989213	+	663	protein_coding	hypothetical protein && - && PF15868:Transcription activator MBF2	-
novel.505	1395.03	914.946	0.60844	0.0206366	0.999326	-	CM056782.1	17708359	17712984	-	2729	-	- && - && -	-
gene-PYW08_012830	24.0043	75.7971	-1.65158	0.0206649	0.999326	PYW08_012830	CM056807.1	9662249	9665239	+	2991	protein_coding	hypothetical protein && - && -	-
gene-PYW08_003602	3090.96	2136.54	0.53268	0.0208438	0.999326	PYW08_003602	CM056791.1	3178366	3579498	+	4092	protein_coding	hypothetical protein && - && -	-
gene-PYW08_001603	2234.01	1551.69	0.525646	0.0210146	0.999326	PYW08_001603	CM056787.1	11601895	11622143	-	5667	protein_coding	hypothetical protein && sp|Q9VWN9|ZSWM8_DROME Zinc finger SWIM domain-containing protein 8 homolog OS=Drosophila melanogaster OX=7227 GN=CG34401 PE=2 SV=2 && -	-
gene-PYW08_008730	9.56824	0.878813	3.40028	0.0212536	0.999326	PYW08_008730	CM056798.1	10015628	10028102	+	1035	protein_coding	hypothetical protein && sp|P46218|Y1674_SULAC Uncharacterized protein Saci_1674 OS=Sulfolobus acidocaldarius (strain ATCC 33909 / DSM 639 / JCM 8929 / NBRC 15157 / NCIMB 11770) OX=330779 GN=Saci_1674 PE=3 SV=2 && PF08450:SMP-30/Gluconolactonase/LRE-like region	-
gene-PYW08_001537	381.141	225.237	0.758096	0.0212884	0.999326	PYW08_001537	CM056787.1	8804372	8814891	+	1893	protein_coding	hypothetical protein && sp|P42282|TTKA_DROME Protein tramtrack, alpha isoform OS=Drosophila melanogaster OX=7227 GN=ttk PE=1 SV=3 && PF00651:BTB/POZ domain	-
gene-PYW08_009294	2568.97	1759.33	0.546209	0.0214027	0.999326	PYW08_009294	CM056799.1	10473705	10547648	+	4047	protein_coding	hypothetical protein && sp|Q00944|FAK1_CHICK Focal adhesion kinase 1 OS=Gallus gallus OX=9031 GN=PTK2 PE=1 SV=2 && PF07714:Protein tyrosine kinase|PF18038:FERM N-terminal domain|PF03623:Focal adhesion targeting region|PF00373:FERM central domain	-
gene-PYW08_002949	16.1239	2.80235	2.51647	0.0214978	0.999326	PYW08_002949	CM056789.1	21929159	21929875	-	717	protein_coding	hypothetical protein && - && -	-
gene-PYW08_008594	76.0075	137.127	-0.848772	0.021557	0.999326	PYW08_008594	CM056798.1	5760409	5761170	+	762	protein_coding	hypothetical protein && sp|Q9WYG0|Y325_THEMA Uncharacterized oxidoreductase TM_0325 OS=Thermotoga maritima (strain ATCC 43589 / DSM 3109 / JCM 10099 / NBRC 100826 / MSB8) OX=243274 GN=TM_0325 PE=3 SV=1 && PF13561:Enoyl-(Acyl carrier protein) reductase	-
gene-PYW08_001529	4.46348	25.8864	-2.5235	0.0216441	0.999326	PYW08_001529	CM056787.1	8305755	8311702	-	654	protein_coding	hypothetical protein && sp|B2MVK7|VA5_RHYBR Venom allergen 5 OS=Rhynchium brunneum OX=522437 PE=2 SV=1 && PF00188:Cysteine-rich secretory protein family	-
gene-PYW08_010972	125.544	55.6913	1.17306	0.0217154	0.999326	PYW08_010972	CM056804.1	8075688	8141519	+	2556	protein_coding	hypothetical protein && sp|Q04671|P_HUMAN P protein OS=Homo sapiens OX=9606 GN=OCA2 PE=2 SV=2 && PF03600:Citrate transporter	-
gene-PYW08_013775	913.293	1421.51	-0.638299	0.0219365	0.999326	PYW08_013775	CM056781.1	3132899	3136819	+	435	protein_coding	hypothetical protein && sp|Q02427|RBP1_DROME RNA-binding protein 1 OS=Drosophila melanogaster OX=7227 GN=Rbp1 PE=2 SV=3 && PF00076:RNA recognition motif. (a.k.a. RRM, RBD, or RNP domain)	-
gene-PYW08_007866	2744.64	1845.58	0.510803	0.022176	0.999326	PYW08_007866	CM056796.1	19050681	19391271	+	1296	protein_coding	hypothetical protein && sp|O46339|HTH_DROME Homeobox protein homothorax OS=Drosophila melanogaster OX=7227 GN=hth PE=1 SV=1 && PF05920:Homeobox KN domain|PF16493:N-terminal of Homeobox Meis and PKNOX1	-
gene-PYW08_007405	16.9107	4.92606	1.76417	0.0222209	0.999326	PYW08_007405	CM056796.1	870355	941639	+	2073	protein_coding	hypothetical protein && sp|P28685|CNTN2_CHICK Contactin-2 OS=Gallus gallus OX=9031 GN=CNTN2 PE=1 SV=1 && PF08205:CD80-like C2-set immunoglobulin domain|PF13927:Immunoglobulin domain	-
gene-PYW08_004649	228.736	145.784	0.648237	0.0224145	0.999326	PYW08_004649	CM056792.1	17913705	17915354	-	783	protein_coding	hypothetical protein && - && -	-
gene-PYW08_014941	26.9696	4.68664	2.52673	0.0227889	0.999326	PYW08_014941	CM056782.1	18036142	18045007	+	6267	protein_coding	hypothetical protein && - && -	-
gene-PYW08_012886	55.7121	154.777	-1.47046	0.023205	0.999326	PYW08_012886	CM056807.1	11485016	11490427	-	2409	protein_coding	hypothetical protein && - && -	-
gene-PYW08_011983	49.6668	6.04179	3.0483	0.023214	0.999326	PYW08_011983	CM056779.1	19286226	19287967	-	1533	protein_coding	hypothetical protein && - && PF13855:Leucine rich repeat	-
gene-PYW08_014258	18.6194	1.211	3.92914	0.0232357	0.999326	PYW08_014258	CM056781.1	17503383	17503957	+	213	protein_coding	hypothetical protein && - && -	-
gene-PYW08_000925	3795.9	1265.46	1.58469	0.0232671	0.999326	PYW08_000925	CM056786.1	9012522	9083543	+	3666	protein_coding	hypothetical protein && - && -	-
gene-PYW08_002645	35.1036	13.2182	1.42146	0.0233281	0.999326	PYW08_002645	CM056789.1	8533415	8537958	-	822	protein_coding	hypothetical protein && sp|Q8VCC1|PGDH_MOUSE 15-hydroxyprostaglandin dehydrogenase [NAD(+)] OS=Mus musculus OX=10090 GN=Hpgd PE=1 SV=1 && PF00106:short chain dehydrogenase	-
gene-PYW08_011618	71.5926	171.528	-1.26003	0.0236707	0.999326	PYW08_011618	CM056779.1	4979523	4980089	-	567	protein_coding	hypothetical protein && sp|P41894|DEI_DROME Helix-loop-helix protein delilah OS=Drosophila melanogaster OX=7227 GN=tx PE=1 SV=3 && PF00010:Helix-loop-helix DNA-binding domain	-
gene-PYW08_006433	562.018	194.469	1.53022	0.0239849	0.999326	PYW08_006433	CM056795.1	17901806	17928050	+	10644	protein_coding	hypothetical protein && - && -	-
gene-PYW08_006641	14.4155	0.346458	5.41579	0.0240263	0.999326	PYW08_006641	CM056778.1	1611658	1615449	+	378	protein_coding	hypothetical protein && - && -	-
gene-PYW08_011223	1.38538	8.41151	-2.59247	0.0240733	0.999326	PYW08_011223	CM056805.1	6386243	6417414	-	1551	protein_coding	hypothetical protein && sp|P13129|LUCI_LUCCR Luciferin 4-monooxygenase OS=Luciola cruciata OX=7051 PE=1 SV=1 && PF13193:AMP-binding enzyme C-terminal domain|PF00501:AMP-binding enzyme	-
gene-PYW08_015247	2890.05	679.699	2.08802	0.0240744	0.999326	PYW08_015247	CM056783.1	7609055	7654440	-	2478	protein_coding	hypothetical protein && sp|B2D0J4|VDPP4_APIME Venom dipeptidyl peptidase 4 OS=Apis mellifera OX=7460 PE=1 SV=1 && PF00930:Dipeptidyl peptidase IV (DPP IV) N-terminal region|PF00326:Prolyl oligopeptidase family	-
gene-PYW08_010809	2210.33	1322.58	0.74113	0.0243017	0.999326	PYW08_010809	CM056803.1	15421455	15476509	-	3684	protein_coding	hypothetical protein && sp|Q13569|TDG_HUMAN G/T mismatch-specific thymine DNA glycosylase OS=Homo sapiens OX=9606 GN=TDG PE=1 SV=2 && PF03167:Uracil DNA glycosylase superfamily	-
gene-PYW08_010591	1471.17	883.756	0.735418	0.024834	0.999326	PYW08_010591	CM056803.1	2211159	2366087	+	3363	protein_coding	hypothetical protein && sp|O57685|PAX2A_XENLA Paired box protein Pax-2-A OS=Xenopus laevis OX=8355 GN=pax2-a PE=2 SV=2 && PF00292:'Paired box' domain	-
gene-PYW08_013770	8213.91	4735.67	0.794545	0.0248432	0.999326	PYW08_013770	CM056781.1	2889344	3050672	-	7419	protein_coding	hypothetical protein && sp|P07207|NOTCH_DROME Neurogenic locus Notch protein OS=Drosophila melanogaster OX=7227 GN=N PE=1 SV=3 && PF12796:Ankyrin repeats (3 copies)|PF00066:LNR domain|PF07684:NOTCH protein|PF13857:Ankyrin repeats (many copies)|PF00008:EGF-like domain|PF07645:Calcium-binding EGF domain|PF06816:NOTCH protein|PF12661:Human growth factor-like EGF	-
gene-PYW08_002073	492.471	109.259	2.17191	0.0248495	0.999326	PYW08_002073	CM056788.1	8609979	8630538	+	570	protein_coding	hypothetical protein && - && PF00151:Lipase	-
novel.72	71.7125	30.0248	1.26026	0.0249044	0.999326	-	CM056777.1	30694401	30698734	+	4129	-	- && sp|P10978|POLX_TOBAC Retrovirus-related Pol polyprotein from transposon TNT 1-94 OS=Nicotiana tabacum OX=4097 PE=2 SV=1 && -	-
gene-PYW08_009087	0.323415	11.2788	-4.89945	0.0249195	0.999326	PYW08_009087	CM056799.1	5072646	5085832	-	3567	protein_coding	hypothetical protein && sp|Q9W0T5|PYX_DROME Transient receptor potential channel pyrexia OS=Drosophila melanogaster OX=7227 GN=pyx PE=2 SV=2 && PF13637:Ankyrin repeats (many copies)|PF12796:Ankyrin repeats (3 copies)|PF00520:Ion transport protein	-
gene-PYW08_008498	352.007	104.996	1.74458	0.0249572	0.999326	PYW08_008498	CM056798.1	109052	113983	-	705	protein_coding	hypothetical protein && - && -	-
gene-PYW08_007234	457.159	97.9546	2.22179	0.0249622	0.999326	PYW08_007234	CM056778.1	22748516	22771821	+	1788	protein_coding	hypothetical protein && sp|Q292R5|KEN_DROPS Transcription factor Ken OS=Drosophila pseudoobscura pseudoobscura OX=46245 GN=ken PE=3 SV=2 && PF00651:BTB/POZ domain	-
gene-PYW08_000733	520.091	352.178	0.561885	0.02509	0.999326	PYW08_000733	CM056786.1	3258019	3289181	+	2961	protein_coding	hypothetical protein && - && PF00096:Zinc finger, C2H2 type|PF07776:Zinc-finger associated domain (zf-AD)	-
gene-PYW08_012807	178.323	267.549	-0.585308	0.0251906	0.999326	PYW08_012807	CM056807.1	8984571	9004611	-	1194	protein_coding	hypothetical protein && - && -	-
novel.2093	37.0605	12.3439	1.6002	0.0252153	0.999326	-	CM056804.1	9323294	9325198	-	1905	-	- && - && -	-
gene-PYW08_002476	9.41751	0.292938	4.80932	0.0252604	0.999326	PYW08_002476	CM056789.1	4195	4668	-	474	protein_coding	hypothetical protein && - && -	-
novel.71	1898.38	1312.58	0.504593	0.0253692	0.999326	-	CM056777.1	29844556	29851846	+	7177	-	- && - && -	-
gene-PYW08_012342	7.44454	29.0299	-1.96192	0.025394	0.999326	PYW08_012342	CM056806.1	8524862	8534967	+	1628	protein_coding	hypothetical protein && sp|Q03277|PO11_BRACO Retrovirus-related Pol polyprotein from type-1 retrotransposable element R1 (Fragment) OS=Bradysia coprophila OX=38358 PE=4 SV=1 && -	-
gene-PYW08_013457	82.6511	23.7559	1.79933	0.0254155	0.999326	PYW08_013457	CM056780.1	10710155	10710817	-	663	protein_coding	hypothetical protein && - && -	-
gene-PYW08_006102	1.7196	14.5186	-3.05998	0.0254405	0.999326	PYW08_006102	CM056795.1	4719337	4721013	-	1677	protein_coding	hypothetical protein && - && -	-
gene-PYW08_002053	79.2142	14.7867	2.41948	0.0255076	0.999326	PYW08_002053	CM056788.1	7680910	7685704	-	789	protein_coding	hypothetical protein && - && PF06585:Haemolymph juvenile hormone binding protein (JHBP)	-
gene-PYW08_014319	51.9295	201.96	-1.96185	0.0255205	0.999326	PYW08_014319	CM056781.1	19526190	19527992	-	1803	protein_coding	hypothetical protein && - && -	-
gene-PYW08_013762	317.639	186.33	0.76929	0.0255528	0.999326	PYW08_013762	CM056781.1	2496875	2499087	+	1152	protein_coding	hypothetical protein && sp|Q7SXF6|CREL2_DANRE Cysteine-rich with EGF-like domain protein 2 OS=Danio rerio OX=7955 GN=creld2 PE=2 SV=2 && PF11938:TLR4 regulator and MIR-interacting MSAP	-
gene-PYW08_002319	7.13719	0.595687	3.53552	0.0255925	0.999326	PYW08_002319	CM056788.1	17292183	17302491	+	753	protein_coding	hypothetical protein && - && -	-
gene-PYW08_004710	571.426	333.225	0.778699	0.0259557	0.999326	PYW08_004710	CM056792.1	20891103	20913669	-	2559	protein_coding	hypothetical protein && - && -	-
gene-PYW08_001920	227.45	55.5614	2.03259	0.026006	0.999326	PYW08_001920	CM056788.1	1208384	1229025	-	888	protein_coding	hypothetical protein && - && PF00379:Insect cuticle protein	-
gene-PYW08_006723	882.055	441.206	0.999255	0.0260466	0.999326	PYW08_006723	CM056778.1	5172486	5263822	-	4518	protein_coding	hypothetical protein && sp|Q9QXL2|KI21A_MOUSE Kinesin-like protein KIF21A OS=Mus musculus OX=10090 GN=Kif21a PE=1 SV=2 && PF00225:Kinesin motor domain	-
gene-PYW08_012773	83.8892	46.8923	0.838314	0.0261234	0.999326	PYW08_012773	CM056807.1	8235245	8248914	+	723	protein_coding	hypothetical protein && sp|Q9VSL3|SEPIA_DROME Pyrimidodiazepine synthase OS=Drosophila melanogaster OX=7227 GN=se PE=1 SV=1 && PF13410:Glutathione S-transferase, C-terminal domain|PF13417:Glutathione S-transferase, N-terminal domain	-
gene-PYW08_010802	1413.06	737.924	0.937578	0.0261303	0.999326	PYW08_010802	CM056803.1	14978262	15021790	-	4800	protein_coding	hypothetical protein && sp|Q9VMJ7|KDM5_DROME Lysine-specific demethylase lid OS=Drosophila melanogaster OX=7227 GN=lid PE=1 SV=1 && PF01388:ARID/BRIGHT DNA binding domain|PF02375:jmjN domain|PF08429:PLU-1-like protein|PF02928:C5HC2 zinc finger|PF00628:PHD-finger|PF02373:JmjC domain, hydroxylase	-
novel.2047	2.64135	15.6272	-2.53165	0.0262509	0.999326	-	CM056804.1	8198587	8200379	+	1707	-	- && - && -	-
gene-PYW08_002269	3308.11	532.932	2.63403	0.0265071	0.999326	PYW08_002269	CM056788.1	15178054	15196085	+	483	protein_coding	hypothetical protein && - && PF07898:Protein of unknown function (DUF1676)	-
gene-PYW08_016760	641.604	322.017	0.994469	0.0265857	0.999326	PYW08_016760	CM056785.1	20134671	20148146	+	1587	protein_coding	hypothetical protein && sp|Q17DK5|CRY1_AEDAE Cryptochrome-1 OS=Aedes aegypti OX=7159 GN=cry PE=3 SV=1 && PF00875:DNA photolyase|PF03441:FAD binding domain of DNA photolyase	-
gene-PYW08_007406	29.9878	57.3958	-0.931461	0.0267067	0.999326	PYW08_007406	CM056796.1	1347906	1356058	-	864	protein_coding	hypothetical protein && - && PF02944:BESS motif|PF10545:Alcohol dehydrogenase transcription factor Myb/SANT-like	-
gene-PYW08_010841	39.6429	154.973	-1.96831	0.0268707	0.999326	PYW08_010841	CM056804.1	912364	916639	+	1944	protein_coding	hypothetical protein && - && -	-
novel.1358	1111.87	540.271	1.04147	0.0268759	0.999326	-	CM056794.1	18703101	18707669	-	4569	-	- && - && -	-
gene-PYW08_010514	171.771	75.0496	1.19571	0.0269553	0.999326	PYW08_010514	CM056802.1	13890893	13898293	-	774	protein_coding	hypothetical protein && sp|Q09024|IMPL2_DROME Neural/ectodermal development factor IMP-L2 OS=Drosophila melanogaster OX=7227 GN=ImpL2 PE=1 SV=4 && PF07679:Immunoglobulin I-set domain|PF13927:Immunoglobulin domain	-
gene-PYW08_013460	38.4712	6.59377	2.55786	0.026981	0.999326	PYW08_013460	CM056780.1	10764136	10764924	+	789	protein_coding	hypothetical protein && - && -	-
gene-PYW08_002466	1746.97	3064.22	-0.810553	0.0270518	0.999326	PYW08_002466	CM056788.1	24423027	24461408	+	1593	protein_coding	hypothetical protein && sp|Q3B7D2|SPTC2_RAT Serine palmitoyltransferase 2 OS=Rattus norvegicus OX=10116 GN=Sptlc2 PE=1 SV=1 && PF00155:Aminotransferase class I and II	-
gene-PYW08_008715	3258.8	1928.25	0.756967	0.0271674	0.999326	PYW08_008715	CM056798.1	9221855	9273568	+	9402	protein_coding	hypothetical protein && sp|B6RSP1|PKHA7_DANRE Pleckstrin homology domain-containing family A member 7 OS=Danio rerio OX=7955 GN=plekha7 PE=2 SV=2 && PF00169:PH domain	-
gene-PYW08_006445	1940.53	519.725	1.90042	0.0272021	0.999326	PYW08_006445	CM056795.1	18189733	18252857	-	1326	protein_coding	hypothetical protein && sp|Q90744|NAGAB_CHICK Alpha-N-acetylgalactosaminidase OS=Gallus gallus OX=9031 GN=NAGA PE=1 SV=1 && PF17450:Alpha galactosidase A C-terminal beta sandwich domain|PF16499:Alpha galactosidase A	-
gene-PYW08_016245	2.14554	11.7057	-2.45813	0.0272907	0.999326	PYW08_016245	CM056785.1	2093242	2094053	+	554	protein_coding	hypothetical protein && - && -	-
gene-PYW08_008766	0.80865	11.7908	-3.96292	0.0274451	0.999326	PYW08_008766	CM056798.1	11246129	11262880	-	2274	protein_coding	hypothetical protein && sp|Q96RK0|CIC_HUMAN Protein capicua homolog OS=Homo sapiens OX=9606 GN=CIC PE=1 SV=2 && PF00505:HMG (high mobility group) box	-
gene-PYW08_002107	7.06732	0.639396	3.47531	0.0277163	0.999326	PYW08_002107	CM056788.1	9864900	9869424	-	816	protein_coding	hypothetical protein && sp|Q767F1|JHAMT_BOMMO Juvenile hormone acid O-methyltransferase OS=Bombyx mori OX=7091 GN=JHAMT PE=1 SV=1 && PF08241:Methyltransferase domain	-
gene-PYW08_002519	577.074	346.843	0.733365	0.027779	0.999326	PYW08_002519	CM056789.1	2241982	2246375	-	2295	protein_coding	hypothetical protein && sp|Q503M4|MT12B_DANRE Monocarboxylate transporter 12-B OS=Danio rerio OX=7955 GN=slc16a12b PE=2 SV=1 && PF07690:Major Facilitator Superfamily	-
gene-PYW08_006560	61.2012	18.9039	1.69167	0.0278941	0.999326	PYW08_006560	CM056795.1	21921874	21922830	+	957	protein_coding	hypothetical protein && - && -	-
gene-PYW08_004029	1244.17	773.783	0.685634	0.0281024	0.999326	PYW08_004029	CM056791.1	17813726	17833396	+	2802	protein_coding	hypothetical protein && - && -	-
gene-PYW08_011907	1201.24	741.355	0.695931	0.0281214	0.999326	PYW08_011907	CM056779.1	15628790	15674645	+	1278	protein_coding	hypothetical protein && sp|Q9UHY8|FEZ2_HUMAN Fasciculation and elongation protein zeta-2 OS=Homo sapiens OX=9606 GN=FEZ2 PE=1 SV=2 && PF07763:FEZ-like protein	-
gene-PYW08_006346	26.4086	5.32479	2.32957	0.0282446	0.999326	PYW08_006346	CM056795.1	12843928	12844818	-	573	protein_coding	hypothetical protein && sp|C0HKT6|FMRFA_AGRIP FMRFamide-related peptides OS=Agrotis ipsilon OX=56364 PE=1 SV=1 && -	-
gene-PYW08_001230	276.843	158.719	0.801449	0.0282991	0.999326	PYW08_001230	CM056786.1	18300843	18413008	+	1080	protein_coding	hypothetical protein && sp|Q06453|AL_DROME Homeobox protein aristaless OS=Drosophila melanogaster OX=7227 GN=al PE=1 SV=2 && PF03826:OAR domain|PF00046:Homeodomain	-
novel.2464	13.5138	1.928	2.83152	0.028349	0.999326	-	CM056808.1	2921458	2923951	-	1334	-	- && - && -	-
gene-PYW08_008843	463.011	278.547	0.733645	0.0284256	0.999326	PYW08_008843	CM056798.1	15225965	15264589	-	1359	protein_coding	hypothetical protein && sp|Q49GP5|P4K2B_DANRE Phosphatidylinositol 4-kinase type 2-beta OS=Danio rerio OX=7955 GN=pi4k2b PE=2 SV=1 && PF00454:Phosphatidylinositol 3- and 4-kinase	-
gene-PYW08_009260	29.0768	55.4571	-0.928275	0.0284462	0.999326	PYW08_009260	CM056799.1	9358146	9363296	-	933	protein_coding	hypothetical protein && sp|Q95NM6|NUCG_CAEEL Endonuclease G, mitochondrial OS=Caenorhabditis elegans OX=6239 GN=cps-6 PE=1 SV=1 && PF01223:DNA/RNA non-specific endonuclease	-
gene-PYW08_000174	238.648	369.182	-0.62923	0.0284851	0.999326	PYW08_000174	CM056777.1	9591104	9595190	-	1341	protein_coding	hypothetical protein && sp|Q9CYC6|DCP2_MOUSE m7GpppN-mRNA hydrolase OS=Mus musculus OX=10090 GN=Dcp2 PE=1 SV=2 && PF00293:NUDIX domain|PF05026:Dcp2, box A domain	-
gene-PYW08_015010	3511.77	2399.55	0.549555	0.0285512	0.999326	PYW08_015010	CM056782.1	21280995	21299930	+	6924	protein_coding	hypothetical protein && sp|Q8IZD2|KMT2E_HUMAN Inactive histone-lysine N-methyltransferase 2E OS=Homo sapiens OX=9606 GN=KMT2E PE=1 SV=1 && PF00628:PHD-finger	-
gene-PYW08_000392	508.394	342.96	0.569124	0.0285935	0.999326	PYW08_000392	CM056777.1	19189788	19230063	+	4185	protein_coding	hypothetical protein && sp|A0JPH4|SCAP_XENLA Sterol regulatory element-binding protein cleavage-activating protein OS=Xenopus laevis OX=8355 GN=scap PE=2 SV=1 && PF12349:Sterol-sensing domain of SREBP cleavage-activation	-
gene-PYW08_011336	0	5.29535	-4.76173	0.0287895	0.999326	PYW08_011336	CM056805.1	9360364	9361089	-	615	protein_coding	hypothetical protein && sp|P43515|CHB1_LYMDI Chorion class B protein Ld10 OS=Lymantria dispar OX=13123 PE=2 SV=1 && PF01723:Chorion protein	-
gene-PYW08_008545	453.434	210.714	1.10585	0.0288452	0.999326	PYW08_008545	CM056798.1	2140657	2158523	+	2049	protein_coding	hypothetical protein && sp|A0A0G2K047|ACSS3_RAT Acyl-CoA synthetase short-chain family member 3, mitochondrial OS=Rattus norvegicus OX=10116 GN=Acss3 PE=1 SV=1 && PF00501:AMP-binding enzyme|PF16177:Acetyl-coenzyme A synthetase N-terminus|PF13193:AMP-binding enzyme C-terminal domain	-
gene-PYW08_003277	324.606	197.464	0.716813	0.0288514	0.999326	PYW08_003277	CM056790.1	13055060	13067824	+	2868	protein_coding	hypothetical protein && sp|Q13002|GRIK2_HUMAN Glutamate receptor ionotropic, kainate 2 OS=Homo sapiens OX=9606 GN=GRIK2 PE=1 SV=1 && PF10613:Ligated ion channel L-glutamate- and glycine-binding site|PF01094:Receptor family ligand binding region|PF00060:Ligand-gated ion channel	-
gene-PYW08_000854	249.104	100.084	1.31538	0.0289564	0.999326	PYW08_000854	CM056786.1	7620814	7621416	-	477	protein_coding	hypothetical protein && sp|C8VJR5|ALNC_EMENI NADH-cytochrome b5 reductase-like protein alnC OS=Emericella nidulans (strain FGSC A4 / ATCC 38163 / CBS 112.46 / NRRL 194 / M139) OX=227321 GN=alnC PE=2 SV=1 && PF00173:Cytochrome b5-like Heme/Steroid binding domain	-
gene-PYW08_008422	445.907	254.127	0.810561	0.0290509	0.999326	PYW08_008422	CM056797.1	16535432	16552780	+	1413	protein_coding	hypothetical protein && sp|Q9W4K2|Y3556_DROME Uncharacterized protein CG3556 OS=Drosophila melanogaster OX=7227 GN=CG3556 PE=2 SV=1 && PF01122:Eukaryotic cobalamin-binding protein	-
gene-PYW08_004711	4021.12	1607.99	1.32228	0.0291597	0.999326	PYW08_004711	CM056792.1	20924644	21049831	+	7467	protein_coding	hypothetical protein && sp|Q13231|CHIT1_HUMAN Chitotriosidase-1 OS=Homo sapiens OX=9606 GN=CHIT1 PE=1 SV=1 && PF00704:Glycosyl hydrolases family 18|PF01607:Chitin binding Peritrophin-A domain	-
gene-PYW08_001317	228.299	147.498	0.629127	0.0292065	0.999326	PYW08_001317	CM056786.1	22645746	22655407	-	1704	protein_coding	hypothetical protein && - && -	-
gene-PYW08_013676	380.768	238.853	0.511118	0.0294516	0.999326	PYW08_013676	CM056781.1	353564	354416	+	603	protein_coding	hypothetical protein && sp|Q7PRB5|OPI10_ANOGA Protein OPI10 homolog OS=Anopheles gambiae OX=7165 GN=AGAP002426 PE=3 SV=3 && PF05603:Protein of unknown function (DUF775)	-
gene-PYW08_015023	6.15614	0.292938	4.18774	0.0294611	0.999326	PYW08_015023	CM056782.1	22123670	22139032	-	984	protein_coding	hypothetical protein && sp|Q9GZR5|ELOV4_HUMAN Elongation of very long chain fatty acids protein 4 OS=Homo sapiens OX=9606 GN=ELOVL4 PE=1 SV=1 && PF01151:GNS1/SUR4 family	-
gene-PYW08_013691	1539.72	933.17	0.7222	0.0295246	0.999326	PYW08_013691	CM056781.1	561984	609978	-	2025	protein_coding	hypothetical protein && sp|Q6GNM6|F102A_XENLA Protein FAM102A OS=Xenopus laevis OX=8355 GN=fam102a PE=2 SV=1 && PF10358:N-terminal C2 in EEIG1 and EHBP1 proteins	-
gene-PYW08_012745	47.0661	14.7693	1.66777	0.029528	0.999326	PYW08_012745	CM056807.1	7761142	7764367	+	3184	protein_coding	hypothetical protein && - && -	-
gene-PYW08_000267	12.1077	39.2322	-1.71084	0.0296047	0.999326	PYW08_000267	CM056777.1	13837073	13843560	-	462	protein_coding	hypothetical protein && - && PF00090:Thrombospondin type 1 domain	-
gene-PYW08_009753	11.1322	1.53783	2.83296	0.0297366	0.999326	PYW08_009753	CM056800.1	12405370	12406492	+	771	protein_coding	hypothetical protein && - && PF07898:Protein of unknown function (DUF1676)	-
gene-PYW08_012016	2590.64	1416.25	0.871343	0.0298829	0.999326	PYW08_012016	CM056779.1	21738530	21800850	+	3705	protein_coding	hypothetical protein && - && -	-
gene-PYW08_000127	217.969	95.3372	1.19199	0.0299227	0.999326	PYW08_000127	CM056777.1	7350469	7372954	+	1614	protein_coding	hypothetical protein && sp|Q8CGQ8|NCKX4_MOUSE Sodium/potassium/calcium exchanger 4 OS=Mus musculus OX=10090 GN=Slc24a4 PE=1 SV=2 && PF01699:Sodium/calcium exchanger protein	-
gene-PYW08_000480	1249.79	703.949	0.827666	0.0301024	0.999326	PYW08_000480	CM056777.1	24482691	24528116	+	3951	protein_coding	hypothetical protein && sp|Q2V2M9|FHOD3_HUMAN FH1/FH2 domain-containing protein 3 OS=Homo sapiens OX=9606 GN=FHOD3 PE=1 SV=2 && PF18382:Formin N-terminal GTPase-binding domain|PF02181:Formin Homology 2 Domain	-
gene-PYW08_013456	145.733	29.8108	2.2882	0.0301959	0.999326	PYW08_013456	CM056780.1	10705235	10705912	+	678	protein_coding	hypothetical protein && - && -	-
gene-PYW08_003538	102.251	57.0664	0.838751	0.0303642	0.999326	PYW08_003538	CM056791.1	1083823	1091555	-	1242	protein_coding	hypothetical protein && - && PF02017:CIDE-N domain	-
gene-PYW08_015200	4.9542	0	4.83129	0.0303981	0.999326	PYW08_015200	CM056783.1	6327042	6332173	+	5132	protein_coding	hypothetical protein && - && -	-
gene-PYW08_016198	365.259	561.245	-0.619621	0.0304619	0.999326	PYW08_016198	CM056785.1	528035	528787	+	753	protein_coding	hypothetical protein && sp|Q9VTZ6|PMM_DROME Phosphomannomutase OS=Drosophila melanogaster OX=7227 GN=Pmm2 PE=1 SV=1 && PF03332:Eukaryotic phosphomannomutase	-
novel.2203	72.198	23.0006	1.64733	0.0304795	0.999326	-	CM056806.1	3257973	3258941	+	852	-	- && - && -	-
novel.879	4.20485	24.3386	-2.5643	0.030493	0.999326	-	CM056788.1	11512309	11519113	+	462	-	- && - && -	-
gene-PYW08_012611	0	9.51957	-5.6134	0.0305446	0.999326	PYW08_012611	CM056807.1	4876073	4876381	+	309	protein_coding	hypothetical protein && - && -	-
gene-PYW08_001700	60.8858	25.2643	1.26929	0.0307891	0.999326	PYW08_001700	CM056787.1	16518502	16521103	-	618	protein_coding	hypothetical protein && - && -	-
gene-PYW08_003426	1050.2	525.072	0.99988	0.0309466	0.999326	PYW08_003426	CM056790.1	20189197	20195977	-	1026	protein_coding	hypothetical protein && sp|O95433|AHSA1_HUMAN Activator of 90 kDa heat shock protein ATPase homolog 1 OS=Homo sapiens OX=9606 GN=AHSA1 PE=1 SV=1 && PF08327:Activator of Hsp90 ATPase homolog 1-like protein|PF09229:Activator of Hsp90 ATPase, N-terminal	-
novel.743	36.1387	14.4198	1.33014	0.0311189	0.999326	-	CM056786.1	14504268	14642590	+	297	-	- && - && -	-
gene-PYW08_001566	4944.71	2525.62	0.969186	0.0313838	0.999326	PYW08_001566	CM056787.1	10073128	10075826	-	1212	protein_coding	hypothetical protein && sp|P31689|DNJA1_HUMAN DnaJ homolog subfamily A member 1 OS=Homo sapiens OX=9606 GN=DNAJA1 PE=1 SV=2 && PF00684:DnaJ central domain|PF00226:DnaJ domain|PF01556:DnaJ C terminal domain	-
gene-PYW08_001178	713.132	1318.56	-0.886704	0.0317071	0.999326	PYW08_001178	CM056786.1	16235342	16241278	+	1014	protein_coding	hypothetical protein && sp|P16163|URIC_DROME Uricase OS=Drosophila melanogaster OX=7227 GN=Uro PE=1 SV=2 && PF01014:Uricase	-
gene-PYW08_011337	0.323415	6.91293	-4.19007	0.0317582	0.999326	PYW08_011337	CM056805.1	9361390	9361962	+	426	protein_coding	hypothetical protein && - && PF01723:Chorion protein	-
novel.1555	150.132	81.4891	0.883789	0.0319307	0.999326	-	CM056797.1	1969197	1972107	+	2568	-	- && - && -	-
gene-PYW08_016298	177.41	470.041	-1.40741	0.0319928	0.999326	PYW08_016298	CM056785.1	3918028	3922741	+	600	protein_coding	hypothetical protein && sp|Q9VSS7|EVG1_DROME UPF0193 protein EVG1 homolog OS=Drosophila melanogaster OX=7227 GN=CG5280 PE=3 SV=1 && PF05250:Uncharacterised protein family (UPF0193)	-
gene-PYW08_012533	23.935	6.3176	1.90186	0.0321291	0.999326	PYW08_012533	CM056807.1	2902726	2905965	+	2151	protein_coding	hypothetical protein && - && -	-
gene-PYW08_008735	45.4265	82.6102	-0.858839	0.0321317	0.999326	PYW08_008735	CM056798.1	10088779	10096730	+	807	protein_coding	hypothetical protein && sp|Q924H5|RA51C_MOUSE DNA repair protein RAD51 homolog 3 OS=Mus musculus OX=10090 GN=Rad51c PE=2 SV=1 && PF08423:Rad51	-
novel.1926	38.3972	167.772	-2.12421	0.0324148	0.999326	-	CM056802.1	10963331	10965916	+	857	-	- && - && -	-
gene-PYW08_004875	354.204	232.214	0.608889	0.0325738	0.999326	PYW08_004875	CM056793.1	4485015	4493217	+	2553	protein_coding	hypothetical protein && - && -	-
gene-PYW08_003590	3609	1605.47	1.16858	0.032688	0.999326	PYW08_003590	CM056791.1	2566134	2604954	-	2979	protein_coding	hypothetical protein && sp|Q8N5V2|NGEF_HUMAN Ephexin-1 OS=Homo sapiens OX=9606 GN=NGEF PE=1 SV=2 && PF00621:RhoGEF domain|PF14604:Variant SH3 domain	-
gene-PYW08_004933	265.267	629.743	-1.24671	0.0326967	0.999326	PYW08_004933	CM056793.1	6298048	6327927	-	1320	protein_coding	hypothetical protein && sp|Q9VKJ0|HGD_DROME Homogentisate 1,2-dioxygenase OS=Drosophila melanogaster OX=7227 GN=hgo PE=2 SV=3 && PF04209:homogentisate 1,2-dioxygenase	-
novel.1461	11.8758	40.648	-1.7799	0.032713	0.999326	-	CM056795.1	18747854	18749901	-	2048	-	- && - && -	-
gene-PYW08_000494	0.981052	8.15819	-3.00453	0.0328215	0.999326	PYW08_000494	CM056777.1	25351657	25448074	+	4563	protein_coding	hypothetical protein && sp|B3DLH6|MYOF_XENTR Myoferlin OS=Xenopus tropicalis OX=8364 GN=myof PE=2 SV=1 && PF00168:C2 domain|PF08150:FerB (NUC096) domain	-
gene-PYW08_012567	21.0292	63.9719	-1.61017	0.0328826	0.999326	PYW08_012567	CM056807.1	3676728	3689776	+	3702	protein_coding	hypothetical protein && - && -	-
gene-PYW08_008204	17.5037	2.71815	2.7163	0.0329114	0.999326	PYW08_008204	CM056797.1	10366715	10391212	+	1344	protein_coding	hypothetical protein && sp|Q9VHQ7|OR85B_DROME Odorant receptor 85b OS=Drosophila melanogaster OX=7227 GN=Or85b PE=1 SV=2 && PF02949:7tm Odorant receptor	-
gene-PYW08_013253	169.932	70.2725	1.27086	0.0329221	0.999326	PYW08_013253	CM056780.1	6566478	6722382	+	609	protein_coding	hypothetical protein && sp|P22897|MRC1_HUMAN Macrophage mannose receptor 1 OS=Homo sapiens OX=9606 GN=MRC1 PE=1 SV=1 && PF00059:Lectin C-type domain	-
gene-PYW08_002366	253.56	159.195	0.671343	0.0329597	0.999326	PYW08_002366	CM056788.1	19589162	19655656	+	3279	protein_coding	hypothetical protein && sp|P25455|PIP1_DROME 1-phosphatidylinositol 4,5-bisphosphate phosphodiesterase classes I and II OS=Drosophila melanogaster OX=7227 GN=Plc21C PE=2 SV=3 && PF00387:Phosphatidylinositol-specific phospholipase C, Y domain|PF17787:PH domain|PF00388:Phosphatidylinositol-specific phospholipase C, X domain|PF09279:Phosphoinositide-specific phospholipase C, efhand-like	-
gene-PYW08_010696	1106.91	616.065	0.845495	0.0330836	0.999326	PYW08_010696	CM056803.1	9948535	10014966	-	4872	protein_coding	hypothetical protein && sp|P35832|PTP99_DROME Tyrosine-protein phosphatase 99A OS=Drosophila melanogaster OX=7227 GN=Ptp99A PE=2 SV=2 && PF00102:Protein-tyrosine phosphatase	-
gene-PYW08_002477	261.093	158.17	0.722404	0.0331696	0.999326	PYW08_002477	CM056789.1	5864	39632	-	2649	protein_coding	hypothetical protein && sp|P25782|CYSP2_HOMAM Digestive cysteine proteinase 2 OS=Homarus americanus OX=6706 GN=LCP2 PE=2 SV=1 && PF00112:Papain family cysteine protease	-
gene-PYW08_002971	652.107	1334.01	-1.03237	0.0332343	0.999326	PYW08_002971	CM056790.1	337142	361450	+	1614	protein_coding	hypothetical protein && sp|Q3YAW7|S22A7_RABIT Solute carrier family 22 member 7 OS=Oryctolagus cuniculus OX=9986 GN=SLC22A7 PE=2 SV=1 && PF07690:Major Facilitator Superfamily	-
gene-PYW08_011256	418.529	1103.26	-1.39867	0.0332579	0.999326	PYW08_011256	CM056805.1	7315446	7325478	-	1218	protein_coding	hypothetical protein && sp|Q86YH6|DLP1_HUMAN All trans-polyprenyl-diphosphate synthase PDSS2 OS=Homo sapiens OX=9606 GN=PDSS2 PE=1 SV=2 && PF00348:Polyprenyl synthetase	-
gene-PYW08_013459	113.533	8.80364	3.69378	0.0333898	0.999326	PYW08_013459	CM056780.1	10758304	10759080	+	777	protein_coding	hypothetical protein && - && -	-
gene-PYW08_004394	134.346	199.811	-0.574853	0.0334359	0.999326	PYW08_004394	CM056792.1	9753827	9754797	+	351	protein_coding	hypothetical protein && sp|Q9TVQ5|SPT4H_DROME Transcription elongation factor SPT4 OS=Drosophila melanogaster OX=7227 GN=spt4 PE=1 SV=1 && PF06093:Spt4/RpoE2 zinc finger	-
gene-PYW08_010559	38.7426	16.0206	1.28264	0.0334499	0.999326	PYW08_010559	CM056802.1	15896383	15913665	-	2004	protein_coding	hypothetical protein && - && PF13927:Immunoglobulin domain	-
gene-PYW08_005572	25.5411	56.7806	-1.15517	0.0340777	0.999326	PYW08_005572	CM056794.1	7805486	7813537	+	1503	protein_coding	hypothetical protein && sp|O18345|AMY2_DROAN Alpha-amylase 2 OS=Drosophila ananassae OX=7217 GN=Amy58 PE=3 SV=2 && PF02806:Alpha amylase, C-terminal all-beta domain|PF00128:Alpha amylase, catalytic domain	-
gene-PYW08_012476	84.009	150.643	-0.84544	0.0340937	0.999326	PYW08_012476	CM056807.1	598536	618523	+	1536	protein_coding	hypothetical protein && sp|Q4R5U9|SNX7_MACFA Sorting nexin-7 OS=Macaca fascicularis OX=9541 GN=SNX7 PE=2 SV=1 && PF00787:PX domain	-
gene-PYW08_009067	57.9658	133.783	-1.20458	0.0342457	0.999326	PYW08_009067	CM056799.1	4170234	4191821	+	1494	protein_coding	hypothetical protein && sp|Q95X01|MYRO1_BREBR Myrosinase 1 OS=Brevicoryne brassicae OX=69196 PE=1 SV=1 && PF00232:Glycosyl hydrolase family 1	-
novel.1371	16.9103	49.0727	-1.52745	0.0343929	0.999326	-	CM056795.1	3590305	3592180	+	1494	-	- && - && -	-
gene-PYW08_000617	408.754	265.734	0.620775	0.0345356	0.999326	PYW08_000617	CM056777.1	31642447	31676020	-	1383	protein_coding	hypothetical protein && sp|Q24180|DEAF1_DROME Deformed epidermal autoregulatory factor 1 OS=Drosophila melanogaster OX=7227 GN=Deaf1 PE=1 SV=1 && PF01753:MYND finger|PF01342:SAND domain	-
novel.1016	440.937	273.984	0.687597	0.0348174	0.999326	-	CM056790.1	694973	745356	-	13777	-	- && sp|Q86TV6|TTC7B_HUMAN Tetratricopeptide repeat protein 7B OS=Homo sapiens OX=9606 GN=TTC7B PE=1 SV=3 && -	-
novel.2148	30.7588	14.542	1.09046	0.034915	0.999326	-	CM056805.1	12639012	12641353	+	2342	-	- && - && -	-
gene-PYW08_004913	1399.05	887.435	0.656507	0.0349341	0.999326	PYW08_004913	CM056793.1	5828352	5899596	-	5031	protein_coding	hypothetical protein && sp|Q17BU3|KIF1A_AEDAE Kinesin-like protein unc-104 OS=Aedes aegypti OX=7159 GN=unc-104 PE=3 SV=1 && PF12473:Kinesin protein|PF12423:Kinesin protein 1B|PF00225:Kinesin motor domain|PF00169:PH domain|PF16183:Kinesin-associated	-
gene-PYW08_003968	32.7755	78.6477	-1.26975	0.0349569	0.999326	PYW08_003968	CM056791.1	16169501	16173101	-	1263	protein_coding	hypothetical protein && sp|Q08EN7|ZCPW2_MOUSE Zinc finger CW-type PWWP domain protein 2 homolog OS=Mus musculus OX=10090 GN=Zcwpw2 PE=2 SV=2 && PF00855:PWWP domain|PF07496:CW-type Zinc Finger	-
gene-PYW08_002060	12.2856	2.77292	2.12662	0.0349788	0.999326	PYW08_002060	CM056788.1	7972137	7974229	+	1453	protein_coding	hypothetical protein && - && PF13873:Myb/SANT-like DNA-binding domain	-
gene-PYW08_007047	22.5549	6.15133	1.86115	0.0350171	0.999326	PYW08_007047	CM056778.1	15260274	15264779	+	492	protein_coding	hypothetical protein && - && -	-
gene-PYW08_012569	118.424	33.7536	1.81397	0.0350527	0.999326	PYW08_012569	CM056807.1	3715334	3725896	+	1557	protein_coding	hypothetical protein && sp|A0A291PQH4|UGT2_DACCO UDP-glucosyltransferase 2 OS=Dactylopius coccus OX=765876 GN=UTG2 PE=1 SV=1 && PF00201:UDP-glucoronosyl and UDP-glucosyl transferase	-
gene-PYW08_016063	0.80865	9.56935	-3.67068	0.0351594	0.999326	PYW08_016063	CM056784.1	19704282	19718259	-	2292	protein_coding	hypothetical protein && sp|Q01603|PERO_DROME Peroxidase OS=Drosophila melanogaster OX=7227 GN=Pxd PE=2 SV=2 && PF03098:Animal haem peroxidase	-
gene-PYW08_012020	3412.42	2382.15	0.518693	0.0352655	0.999326	PYW08_012020	CM056779.1	21885498	21971836	+	2634	protein_coding	hypothetical protein && sp|Q4V8C3|EMAL1_RAT Echinoderm microtubule-associated protein-like 1 OS=Rattus norvegicus OX=10116 GN=Eml1 PE=1 SV=2 && PF03451:HELP motif	-
gene-PYW08_005852	11.0617	33.1537	-1.58052	0.0353485	0.999326	PYW08_005852	CM056794.1	18276277	18283862	-	1272	protein_coding	hypothetical protein && sp|Q8T5Z7|ABCA1_DICDI ABC transporter A family member 1 OS=Dictyostelium discoideum OX=44689 GN=abcA1 PE=2 SV=1 && -	-
novel.762	689.531	299.001	1.20477	0.0356064	0.999326	-	CM056786.1	6679538	6681711	-	1913	-	- && - && -	-
gene-PYW08_012279	243.735	51.5186	2.24116	0.03561	0.999326	PYW08_012279	CM056806.1	6760663	6772605	+	1620	protein_coding	hypothetical protein && sp|Q9VRM7|CP307_DROME Cytochrome P450 307a1 OS=Drosophila melanogaster OX=7227 GN=spo PE=1 SV=3 && PF00067:Cytochrome P450	-
gene-PYW08_005543	21.8336	0	6.97948	0.0358815	0.999326	PYW08_005543	CM056794.1	7254250	7256158	+	327	protein_coding	hypothetical protein && - && -	-
gene-PYW08_014346	3216.95	2009.92	0.678478	0.0359466	0.999326	PYW08_014346	CM056781.1	20498629	20610842	-	2340	protein_coding	hypothetical protein && sp|Q9R087|GPC6_MOUSE Glypican-6 OS=Mus musculus OX=10090 GN=Gpc6 PE=1 SV=1 && PF01153:Glypican	-
gene-PYW08_001642	1786.79	1232.13	0.536441	0.0360691	0.999326	PYW08_001642	CM056787.1	14003394	14021395	+	1608	protein_coding	hypothetical protein && sp|Q8CH18|CCAR1_MOUSE Cell division cycle and apoptosis regulator protein 1 OS=Mus musculus OX=10090 GN=Ccar1 PE=1 SV=1 && -	-
gene-PYW08_004254	43.7837	180.632	-2.04494	0.0360751	0.999326	PYW08_004254	CM056792.1	4010133	4012163	+	369	protein_coding	hypothetical protein && sp|P0DQJ0|ASI3A_MACAT U-Asilidin(1)-Mar3a OS=Machimus arthriticus OX=1936065 PE=1 SV=1 && PF08036:Diapausin family of antimicrobial peptide	-
gene-PYW08_004842	10568.1	6253.9	0.756908	0.0362742	0.999326	PYW08_004842	CM056793.1	2900866	2926604	-	1647	protein_coding	hypothetical protein && sp|Q6GMR7|FAAH2_HUMAN Fatty-acid amide hydrolase 2 OS=Homo sapiens OX=9606 GN=FAAH2 PE=1 SV=1 && PF01425:Amidase	-
gene-PYW08_012485	113.102	292.257	-1.36984	0.0365071	0.999326	PYW08_012485	CM056807.1	1020189	1052576	+	1662	protein_coding	hypothetical protein && sp|Q27757|LUCI_PHOPE Luciferin 4-monooxygenase OS=Photuris pensylvanica OX=1710587 PE=2 SV=2 && PF00501:AMP-binding enzyme|PF13193:AMP-binding enzyme C-terminal domain	-
gene-PYW08_001512	1515.52	991.693	0.507702	0.0365638	0.999326	PYW08_001512	CM056787.1	7737078	7863749	+	1989	protein_coding	hypothetical protein && sp|P10675|FAS1_SCHAM Fasciclin-1 OS=Schistocerca americana OX=7009 GN=FAS1 PE=1 SV=1 && PF02469:Fasciclin domain	-
gene-PYW08_002548	95.4857	26.881	1.82508	0.0366337	0.999326	PYW08_002548	CM056789.1	3101094	3145745	+	1677	protein_coding	hypothetical protein && sp|Q9V771|C6A23_DROME Probable cytochrome P450 6a23 OS=Drosophila melanogaster OX=7227 GN=Cyp6a23 PE=2 SV=2 && PF00067:Cytochrome P450	-
novel.159	637.005	319.418	0.99599	0.0366659	0.999326	-	CM056778.1	4451966	4454500	+	2395	-	- && - && -	-
gene-PYW08_015977	218.759	45.2162	2.27334	0.0366746	0.999326	PYW08_015977	CM056784.1	16069482	16087441	+	930	protein_coding	hypothetical protein && sp|P35041|TRY7_ANOGA Trypsin-7 OS=Anopheles gambiae OX=7165 GN=TRYP7 PE=2 SV=2 && PF00089:Trypsin	-
gene-PYW08_014714	2.68984	10.9254	-1.99258	0.0368277	0.999326	PYW08_014714	CM056782.1	10984629	10988974	-	1293	protein_coding	hypothetical protein && - && PF00328:Histidine phosphatase superfamily (branch 2)	-
gene-PYW08_000427	778.522	428.135	0.862037	0.037107	0.999326	PYW08_000427	CM056777.1	21406485	21475700	-	1491	protein_coding	hypothetical protein && sp|Q24248|ARA_DROME Homeobox protein araucan OS=Drosophila melanogaster OX=7227 GN=ara PE=1 SV=2 && PF05920:Homeobox KN domain	-
gene-PYW08_002075	410.886	90.6336	2.18014	0.0371806	0.999326	PYW08_002075	CM056788.1	8643134	8647540	+	501	protein_coding	hypothetical protein && - && PF00151:Lipase	-
gene-PYW08_013162	245.247	399.693	-0.703546	0.0372111	0.999326	PYW08_013162	CM056780.1	1645569	1671974	-	1353	protein_coding	hypothetical protein && sp|Q3MHG1|SPTC1_BOVIN Serine palmitoyltransferase 1 OS=Bos taurus OX=9913 GN=SPTLC1 PE=2 SV=1 && PF00155:Aminotransferase class I and II	-
gene-PYW08_008124	7.68705	1.52802	2.31455	0.037249	0.999326	PYW08_008124	CM056797.1	7870448	7872151	-	657	protein_coding	hypothetical protein && - && -	-
gene-PYW08_010093	26.2831	2.78273	3.23974	0.0373008	0.999326	PYW08_010093	CM056801.1	7902375	7912708	-	1173	protein_coding	hypothetical protein && sp|Q6RY07|CHIA_RAT Acidic mammalian chitinase OS=Rattus norvegicus OX=10116 GN=Chia PE=2 SV=1 && PF00704:Glycosyl hydrolases family 18	-
gene-PYW08_000413	151.223	258.587	-0.7727	0.0374783	0.999326	PYW08_000413	CM056777.1	20183617	20214008	+	8097	protein_coding	hypothetical protein && - && PF05380:Pao retrotransposon peptidase	-
gene-PYW08_015884	8136.95	4767.74	0.771193	0.0376378	0.999326	PYW08_015884	CM056784.1	11970888	11988301	-	2406	protein_coding	hypothetical protein && sp|Q01603|PERO_DROME Peroxidase OS=Drosophila melanogaster OX=7227 GN=Pxd PE=2 SV=2 && PF03098:Animal haem peroxidase	-
gene-PYW08_011862	43.5621	103.197	-1.24603	0.0376816	0.999326	PYW08_011862	CM056779.1	13504344	13507054	+	1014	protein_coding	hypothetical protein && sp|Q80WN9|B4GT2_CRIGR Beta-1,4-galactosyltransferase 2 OS=Cricetulus griseus OX=10029 GN=B4GALT2 PE=2 SV=1 && PF13733:N-terminal region of glycosyl transferase group 7|PF02709:N-terminal domain of galactosyltransferase	-
gene-PYW08_012049	14.527	2.47017	2.55798	0.0378134	0.999326	PYW08_012049	CM056779.1	22465763	22474157	+	1017	protein_coding	hypothetical protein && - && PF16043:Domain of unknown function (DUF4795)	-
gene-PYW08_006576	910.446	473.895	0.942008	0.0379325	0.999326	PYW08_006576	CM056795.1	22168082	22230950	-	12213	protein_coding	hypothetical protein && sp|E9Q876|ABCAC_MOUSE Glucosylceramide transporter ABCA12 OS=Mus musculus OX=10090 GN=Abca12 PE=1 SV=1 && PF12698:ABC-2 family transporter protein|PF00005:ABC transporter	-
gene-PYW08_001135	26.9534	56.0724	-1.05732	0.0379423	0.999326	PYW08_001135	CM056786.1	15013926	15014657	+	732	protein_coding	hypothetical protein && - && -	-
gene-PYW08_001325	3.32061	17.7871	-2.39497	0.0380291	0.999326	PYW08_001325	CM056786.1	22770886	22774470	+	1077	protein_coding	hypothetical protein && - && -	-
gene-PYW08_011705	21.0249	0.346458	5.96261	0.0381196	0.999326	PYW08_011705	CM056779.1	8708105	8709227	+	1035	protein_coding	hypothetical protein && - && -	-
gene-PYW08_013312	1376.24	909.979	0.597015	0.0382442	0.999326	PYW08_013312	CM056780.1	8153213	8226160	-	1788	protein_coding	hypothetical protein && sp|Q61140|BCAR1_MOUSE Breast cancer anti-estrogen resistance protein 1 OS=Mus musculus OX=10090 GN=Bcar1 PE=1 SV=2 && PF12026:Crk-Associated Substrate C-terminal domain|PF08824:Serine rich protein interaction domain|PF14604:Variant SH3 domain	-
gene-PYW08_000627	41.0555	79.0373	-0.944026	0.0382453	0.999326	PYW08_000627	CM056777.1	32067302	32081433	-	726	protein_coding	hypothetical protein && - && -	-
gene-PYW08_011761	2.84086	14.9023	-2.39384	0.038284	0.999326	PYW08_011761	CM056779.1	9632380	9633929	-	816	protein_coding	hypothetical protein && - && -	-
gene-PYW08_015151	750.623	1700.44	-1.1797	0.0383718	0.999326	PYW08_015151	CM056783.1	2614483	2619858	+	927	protein_coding	hypothetical protein && sp|Q9VLP9|PORED_DROME Polyprenol reductase OS=Drosophila melanogaster OX=7227 GN=CG7840 PE=2 SV=1 && PF02544:3-oxo-5-alpha-steroid 4-dehydrogenase	-
gene-PYW08_006162	5.46614	29.3694	-2.41981	0.0385503	0.999326	PYW08_006162	CM056795.1	5317649	5318404	+	756	protein_coding	hypothetical protein && - && -	-
novel.967	0.334222	13.5287	-5.16099	0.0385534	0.999326	-	CM056789.1	9620919	9621293	-	375	-	- && - && -	-
gene-PYW08_014761	68.5419	32.0163	1.09792	0.0387029	0.999326	PYW08_014761	CM056782.1	12290298	12308304	+	1381	protein_coding	hypothetical protein && - && -	-
gene-PYW08_005976	2.10231	14.6567	-2.79826	0.0388047	0.999326	PYW08_005976	CM056795.1	2131013	2134179	-	1215	protein_coding	hypothetical protein && sp|P25109|ACHB_RAT Acetylcholine receptor subunit beta OS=Rattus norvegicus OX=10116 GN=Chrnb1 PE=2 SV=1 && PF02931:Neurotransmitter-gated ion-channel ligand binding domain	-
gene-PYW08_008455	20.5701	69.3509	-1.74928	0.0388152	0.999326	PYW08_008455	CM056797.1	17601005	17601757	+	753	protein_coding	hypothetical protein && sp|Q9X248|FABG_THEMA 3-oxoacyl-[acyl-carrier-protein] reductase FabG OS=Thermotoga maritima (strain ATCC 43589 / DSM 3109 / JCM 10099 / NBRC 100826 / MSB8) OX=243274 GN=fabG PE=3 SV=1 && PF13561:Enoyl-(Acyl carrier protein) reductase	-
gene-PYW08_001971	781.929	322.552	1.27707	0.0389385	0.999326	PYW08_001971	CM056788.1	3207718	3209448	-	1731	protein_coding	hypothetical protein && sp|Q24292|DS_DROME Protein dachsous OS=Drosophila melanogaster OX=7227 GN=ds PE=1 SV=3 && PF00028:Cadherin domain	-
novel.793	145.175	94.4723	0.623234	0.038968	0.999326	-	CM056787.1	6075399	6077207	+	490	-	- && - && -	-
gene-PYW08_016763	102.324	262.624	-1.3592	0.0390117	0.999326	PYW08_016763	CM056785.1	20267215	20276961	-	984	protein_coding	hypothetical protein && sp|P19217|ST1E1_BOVIN Sulfotransferase 1E1 OS=Bos taurus OX=9913 GN=SULT1E1 PE=1 SV=1 && PF00685:Sulfotransferase domain	-
gene-PYW08_007006	129.186	73.6964	0.812235	0.0390941	0.999326	PYW08_007006	CM056778.1	14040047	14097038	+	2622	protein_coding	hypothetical protein && sp|Q8IY22|CMIP_HUMAN C-Maf-inducing protein OS=Homo sapiens OX=9606 GN=CMIP PE=1 SV=3 && -	-
gene-PYW08_008294	1249.16	408.321	1.61302	0.0392992	0.999326	PYW08_008294	CM056797.1	12583855	12592009	-	759	protein_coding	hypothetical protein && sp|P42852|CUPP_BOMMO Pupal cuticle protein OS=Bombyx mori OX=7091 GN=PCP PE=2 SV=1 && -	-
gene-PYW08_002191	12.0488	0.302749	5.15663	0.0393573	0.999326	PYW08_002191	CM056788.1	13169648	13208456	+	1062	protein_coding	hypothetical protein && sp|Q6PA23|LIPHA_XENLA Lipase member H-A OS=Xenopus laevis OX=8355 GN=liph-a PE=2 SV=1 && PF00151:Lipase	-
gene-PYW08_014343	183.542	99.7136	0.881551	0.0395018	0.999326	PYW08_014343	CM056781.1	20441473	20469124	+	1728	protein_coding	hypothetical protein && sp|Q9VIK2|CART_DROME Carcinine transporter OS=Drosophila melanogaster OX=7227 GN=CarT PE=2 SV=1 && PF00083:Sugar (and other) transporter	-
novel.365	45.71	0	8.04641	0.03954	0.999326	-	CM056780.1	14624264	14639803	-	787	-	- && - && -	-
gene-PYW08_014849	961.235	634.239	0.600165	0.0395909	0.999326	PYW08_014849	CM056782.1	13758760	13776497	+	5598	protein_coding	hypothetical protein && sp|Q6QI06|RICTR_MOUSE Rapamycin-insensitive companion of mTOR OS=Mus musculus OX=10090 GN=Rictor PE=1 SV=2 && PF14668:Rapamycin-insensitive companion of mTOR, domain 5|PF14666:Rapamycin-insensitive companion of mTOR, middle domain|PF14663:Rapamycin-insensitive companion of mTOR RasGEF_N domain|PF14664:Rapamycin-insensitive companion of mTOR, N-term	-
gene-PYW08_012583	22.6575	74.8143	-1.7302	0.0396085	0.999326	PYW08_012583	CM056807.1	4336574	4338128	-	492	protein_coding	hypothetical protein && - && -	-
gene-PYW08_001064	18384.9	12006.6	0.614708	0.0397109	0.999326	PYW08_001064	CM056786.1	12795213	12816516	+	11229	protein_coding	hypothetical protein && sp|A2AJK6|CHD7_MOUSE Chromodomain-helicase-DNA-binding protein 7 OS=Mus musculus OX=10090 GN=Chd7 PE=1 SV=1 && PF00271:Helicase conserved C-terminal domain|PF00176:SNF2 family N-terminal domain|PF07533:BRK domain|PF00385:Chromo (CHRromatin Organisation MOdifier) domain	-
gene-PYW08_014927	4130.22	2626.15	0.653246	0.0397132	0.999326	PYW08_014927	CM056782.1	17626847	17708356	+	5382	protein_coding	hypothetical protein && sp|Q9QZQ1|AFAD_MOUSE Afadin OS=Mus musculus OX=10090 GN=Afdn PE=1 SV=3 && PF00788:Ras association (RalGDS/AF-6) domain|PF01843:DIL domain|PF00498:FHA domain|PF00595:PDZ domain	-
novel.1154	2.95396	19.1169	-2.66411	0.0402196	0.999326	-	CM056792.1	10868815	10873119	-	3759	-	- && sp|P27401|POL_SFV3L Pro-Pol polyprotein OS=Simian foamy virus type 3 (strain LK3) OX=11644 GN=pol PE=3 SV=2 && PF00665:Integrase core domain	-
gene-PYW08_008479	166.574	262.008	-0.651138	0.040378	0.999326	PYW08_008479	CM056797.1	18967603	18994253	+	987	protein_coding	hypothetical protein && - && PF00650:CRAL/TRIO domain	-
gene-PYW08_000776	1032.26	450.204	1.19684	0.0404232	0.999326	PYW08_000776	CM056786.1	5517048	5561326	+	1590	protein_coding	hypothetical protein && sp|C9WMM5|VCP_APIME Venom serine carboxypeptidase OS=Apis mellifera OX=7460 PE=2 SV=1 && PF00450:Serine carboxypeptidase	-
gene-PYW08_002359	562.214	90.6183	2.63357	0.0406667	0.999326	PYW08_002359	CM056788.1	19502013	19517286	+	1167	protein_coding	hypothetical protein && - && PF00151:Lipase	-
novel.1248	0.404325	6.37559	-4.07699	0.0406844	0.999326	-	CM056793.1	13853519	13854692	-	346	-	- && - && -	-
gene-PYW08_012870	25.9612	6.76129	1.94054	0.0406849	0.999326	PYW08_012870	CM056807.1	11062203	11064308	+	2106	protein_coding	hypothetical protein && sp|Q95SX7|RTBS_DROME Probable RNA-directed DNA polymerase from transposon BS OS=Drosophila melanogaster OX=7227 GN=RTase PE=2 SV=1 && PF00078:Reverse transcriptase (RNA-dependent DNA polymerase)	-
gene-PYW08_010552	905.287	459.468	0.978205	0.0407618	0.999326	PYW08_010552	CM056802.1	15458556	15459320	+	765	protein_coding	hypothetical protein && - && PF00335:Tetraspanin family	-
gene-PYW08_011500	1.7196	15.4031	-3.15745	0.0407621	0.999326	PYW08_011500	CM056779.1	1153288	1176305	-	1926	protein_coding	hypothetical protein && - && -	-
gene-PYW08_008631	41.6271	14.2401	1.54798	0.0407897	0.999326	PYW08_008631	CM056798.1	7357487	7375161	+	354	protein_coding	hypothetical protein && - && -	-
novel.1035	131.402	85.3329	0.623518	0.0408535	0.999326	-	CM056790.1	14906072	14908461	-	1824	-	- && - && -	-
gene-PYW08_016652	2689.38	1720.06	0.508101	0.0410786	0.999326	PYW08_016652	CM056785.1	16826022	16844018	+	3375	protein_coding	hypothetical protein && - && -	-
gene-PYW08_000363	325.143	160.274	1.01958	0.0411687	0.999326	PYW08_000363	CM056777.1	18099624	18138430	-	1785	protein_coding	hypothetical protein && sp|Q9UKM7|MA1B1_HUMAN Endoplasmic reticulum mannosyl-oligosaccharide 1,2-alpha-mannosidase OS=Homo sapiens OX=9606 GN=MAN1B1 PE=1 SV=2 && PF01532:Glycosyl hydrolase family 47	-
gene-PYW08_004456	9.15927	0	5.72317	0.0412228	0.999326	PYW08_004456	CM056792.1	12208020	12213973	-	450	protein_coding	hypothetical protein && - && -	-
gene-PYW08_011215	520.835	320.363	0.700007	0.0412609	0.999326	PYW08_011215	CM056805.1	5883003	5892640	+	552	protein_coding	hypothetical protein && sp|P35604|COPZ1_BOVIN Coatomer subunit zeta-1 OS=Bos taurus OX=9913 GN=COPZ1 PE=1 SV=2 && PF01217:Clathrin adaptor complex small chain	-
gene-PYW08_010298	439.873	128.636	1.77366	0.0415663	0.999326	PYW08_010298	CM056802.1	1955343	1974359	+	2735	protein_coding	hypothetical protein && - && -	-
gene-PYW08_016156	15.1644	2.29408	2.737	0.0415894	0.999326	PYW08_016156	CM056784.1	22645161	22658468	-	2847	protein_coding	hypothetical protein && sp|P07668|CLAT_DROME Choline O-acetyltransferase OS=Drosophila melanogaster OX=7227 GN=ChAT PE=1 SV=3 && PF00755:Choline/Carnitine o-acyltransferase	-
gene-PYW08_001162	357.221	513.935	-0.524005	0.0416303	0.999326	PYW08_001162	CM056786.1	15794151	15804200	+	2304	protein_coding	hypothetical protein && sp|Q8BZW8|NHLC2_MOUSE NHL repeat-containing protein 2 OS=Mus musculus OX=10090 GN=Nhlrc2 PE=1 SV=1 && PF13905:Thioredoxin-like	-
gene-PYW08_013461	163.385	48.3124	1.75806	0.0417018	0.999326	PYW08_013461	CM056780.1	10769014	10770048	-	1035	protein_coding	hypothetical protein && - && -	-
gene-PYW08_006621	19.6385	6.82016	1.51361	0.0417135	0.999326	PYW08_006621	CM056778.1	953590	1045066	-	3033	protein_coding	hypothetical protein && sp|Q9DBI0|TMPS6_MOUSE Transmembrane protease serine 6 OS=Mus musculus OX=10090 GN=Tmprss6 PE=1 SV=4 && PF00089:Trypsin|PF01392:Fz domain|PF00057:Low-density lipoprotein receptor domain class A	-
gene-PYW08_004338	269.042	68.2641	1.97746	0.0418562	0.999326	PYW08_004338	CM056792.1	7362670	7367519	+	420	protein_coding	hypothetical protein && sp|O02387|CU17_BOMMO Larval cuticle protein LCP-17 OS=Bombyx mori OX=7091 GN=LCP17 PE=2 SV=1 && PF00379:Insect cuticle protein	-
gene-PYW08_010025	7.7627	49.6641	-2.67635	0.0419677	0.999326	PYW08_010025	CM056801.1	4870091	4871194	+	1104	protein_coding	hypothetical protein && - && PF15868:Transcription activator MBF2	-
gene-PYW08_001279	308.489	521.041	-0.757721	0.0419885	0.999326	PYW08_001279	CM056786.1	21553370	21576210	+	588	protein_coding	hypothetical protein && sp|P39069|KAD1_RAT Adenylate kinase isoenzyme 1 OS=Rattus norvegicus OX=10116 GN=Ak1 PE=1 SV=3 && PF00406:Adenylate kinase	-
gene-PYW08_008900	203.185	500.028	-1.29919	0.0420957	0.999326	PYW08_008900	CM056798.1	16608096	16609704	+	303	protein_coding	hypothetical protein && - && -	-
gene-PYW08_003839	546.813	649.839	-0.501076	0.0421379	0.999326	PYW08_003839	CM056791.1	11818460	11836526	-	2811	protein_coding	hypothetical protein && sp|Q7Z3J2|VP35L_HUMAN VPS35 endosomal protein-sorting factor-like OS=Homo sapiens OX=9606 GN=VPS35L PE=1 SV=2 && -	-
gene-PYW08_011504	4.31772	0	4.64978	0.0421684	0.999326	PYW08_011504	CM056779.1	1574690	1587090	-	3777	protein_coding	hypothetical protein && sp|H9TB17|AOXA_CAVPO Aldehyde oxidase 1 OS=Cavia porcellus OX=10141 GN=AOX1 PE=1 SV=2 && PF01315:Aldehyde oxidase and xanthine dehydrogenase, a/b hammerhead domain|PF03450:CO dehydrogenase flavoprotein C-terminal domain|PF01799:[2Fe-2S] binding domain|PF00941:FAD binding domain in molybdopterin dehydrogenase|PF00111:2Fe-2S iron-sulfur cluster binding domain|PF02738:Molybdo…	-
gene-PYW08_008810	25.4756	110.768	-2.11873	0.0423155	0.999326	PYW08_008810	CM056798.1	13432538	13444826	-	1560	protein_coding	hypothetical protein && sp|A0A291PQH4|UGT2_DACCO UDP-glucosyltransferase 2 OS=Dactylopius coccus OX=765876 GN=UTG2 PE=1 SV=1 && PF00201:UDP-glucoronosyl and UDP-glucosyl transferase	-
gene-PYW08_010310	179.423	101.983	0.81349	0.0423266	0.999326	PYW08_010310	CM056802.1	2650226	2691322	-	768	protein_coding	hypothetical protein && sp|Q27350|SO_DROME Protein sine oculis OS=Drosophila melanogaster OX=7227 GN=so PE=2 SV=1 && PF16878:Transcriptional regulator, SIX1, N-terminal SD domain|PF00046:Homeodomain	-
gene-PYW08_007330	102.89	173.643	-0.750995	0.0423787	0.999326	PYW08_007330	CM056778.1	25840214	25847510	+	1005	protein_coding	hypothetical protein && sp|Q1JP73|QSPP_BOVIN Queuosine salvage protein OS=Bos taurus OX=9913 PE=2 SV=1 && PF10343:Potential Queuosine, Q, salvage protein family	-
gene-PYW08_003306	17.0943	2.69977	2.6405	0.042387	0.999326	PYW08_003306	CM056790.1	14814534	14815535	+	753	protein_coding	hypothetical protein && - && PF11018:Pupal cuticle protein C1	-
gene-PYW08_002551	61.5938	188.927	-1.61826	0.042546	0.999326	PYW08_002551	CM056789.1	3189813	3211105	-	3621	protein_coding	hypothetical protein && - && -	-
novel.166	93.1778	56.7045	0.717423	0.0427904	0.999326	-	CM056778.1	10629164	10634331	+	4133	-	- && - && -	-
gene-PYW08_004256	3.24518	22.4675	-2.79663	0.0428835	0.999326	PYW08_004256	CM056792.1	4031693	4035326	+	420	protein_coding	hypothetical protein && sp|P0DQJ0|ASI3A_MACAT U-Asilidin(1)-Mar3a OS=Machimus arthriticus OX=1936065 PE=1 SV=1 && PF08036:Diapausin family of antimicrobial peptide	-
gene-PYW08_009919	337.98	207.678	0.702109	0.0429414	0.999326	PYW08_009919	CM056801.1	79932	92698	+	1767	protein_coding	hypothetical protein && sp|Q8K1N1|PLPL8_MOUSE Calcium-independent phospholipase A2-gamma OS=Mus musculus OX=10090 GN=Pnpla8 PE=1 SV=1 && PF01734:Patatin-like phospholipase	-
gene-PYW08_009369	11.4556	1.85039	2.61096	0.0430338	0.999326	PYW08_009369	CM056799.1	14067741	14069533	-	891	protein_coding	hypothetical protein && sp|Q9BVJ7|DUS23_HUMAN Dual specificity protein phosphatase 23 OS=Homo sapiens OX=9606 GN=DUSP23 PE=1 SV=1 && PF00782:Dual specificity phosphatase, catalytic domain	-
gene-PYW08_007535	1725.15	1154.35	0.579927	0.0430629	0.999326	PYW08_007535	CM056796.1	8915625	8972995	-	13998	protein_coding	hypothetical protein && sp|Q9VC56|PUF_DROME Ubiquitin carboxyl-terminal hydrolase puf OS=Drosophila melanogaster OX=7227 GN=puf PE=1 SV=2 && PF00443:Ubiquitin carboxyl-terminal hydrolase	-
gene-PYW08_015505	27.1418	12.7802	1.08376	0.0431687	0.999326	PYW08_015505	CM056783.1	15933711	15962107	-	1410	protein_coding	hypothetical protein && - && PF07690:Major Facilitator Superfamily	-
gene-PYW08_016330	351.409	496.998	-0.51167	0.0431946	0.999326	PYW08_016330	CM056785.1	4956561	4960262	-	1068	protein_coding	hypothetical protein && sp|Q2KIH4|RRS1_BOVIN Ribosome biogenesis regulatory protein homolog OS=Bos taurus OX=9913 GN=RRS1 PE=2 SV=1 && PF04939:Ribosome biogenesis regulatory protein (RRS1)	-
novel.1093	46.9478	9.72332	2.27211	0.0432314	0.999326	-	CM056791.1	15602199	15605153	-	256	-	- && - && -	-
gene-PYW08_000503	3.25599	13.7343	-2.09766	0.0432632	0.999326	PYW08_000503	CM056777.1	25840747	25844019	+	3273	protein_coding	hypothetical protein && sp|B3EWY9|MLP_ACRMI Mucin-like protein (Fragment) OS=Acropora millepora OX=45264 PE=1 SV=1 && PF00090:Thrombospondin type 1 domain|PF02210:Laminin G domain	-
gene-PYW08_015623	181.924	110.354	0.721477	0.0432849	0.999326	PYW08_015623	CM056783.1	20889062	21149155	-	2460	protein_coding	hypothetical protein && sp|Q62845|CNTN4_RAT Contactin-4 OS=Rattus norvegicus OX=10116 GN=Cntn4 PE=1 SV=1 && PF08205:CD80-like C2-set immunoglobulin domain|PF13927:Immunoglobulin domain	-
gene-PYW08_001327	62.421	13.251	2.23169	0.0433375	0.999326	PYW08_001327	CM056786.1	22817408	22829509	+	837	protein_coding	hypothetical protein && sp|Q24048|ATPB2_DROME Sodium/potassium-transporting ATPase subunit beta-2 OS=Drosophila melanogaster OX=7227 GN=nrv2 PE=1 SV=2 && PF00287:Sodium / potassium ATPase beta chain	-
gene-PYW08_011406	10.3875	36.0882	-1.78129	0.043389	0.999326	PYW08_011406	CM056805.1	11243879	11268790	-	909	protein_coding	hypothetical protein && - && PF04750:FAR-17a/AIG1-like protein	-
gene-PYW08_011287	31.168	75.131	-1.26048	0.0437697	0.999326	PYW08_011287	CM056805.1	8537027	8549167	+	1905	protein_coding	hypothetical protein && sp|B4PD96|CUE_DROYA Protein cueball OS=Drosophila yakuba OX=7245 GN=cue PE=3 SV=1 && -	-
gene-PYW08_011263	2631.94	1631.56	0.690041	0.0437853	0.999326	PYW08_011263	CM056805.1	7728310	7808573	+	7821	protein_coding	hypothetical protein && sp|A2AUY4|BAZ2B_MOUSE Bromodomain adjacent to zinc finger domain protein 2B OS=Mus musculus OX=10090 GN=Baz2b PE=1 SV=1 && PF00439:Bromodomain|PF02791:DDT domain|PF00628:PHD-finger|PF15613:Williams-Beuren syndrome DDT (WSD), D-TOX E motif	-
gene-PYW08_001803	12325.6	2664.55	2.20969	0.0439782	0.999326	PYW08_001803	CM056787.1	20912532	20935145	+	2079	protein_coding	hypothetical protein && - && -	-
gene-PYW08_000299	223.97	128.422	0.802075	0.0440516	0.999326	PYW08_000299	CM056777.1	15165236	15221217	+	3918	protein_coding	hypothetical protein && sp|Q00449|MDR49_DROME Multidrug resistance protein homolog 49 OS=Drosophila melanogaster OX=7227 GN=Mdr49 PE=2 SV=2 && PF00005:ABC transporter|PF00664:ABC transporter transmembrane region	-
gene-PYW08_009432	95.4511	57.093	0.742148	0.0440611	0.999326	PYW08_009432	CM056799.1	17860370	17874224	-	3537	protein_coding	hypothetical protein && - && -	-
novel.1349	26.5603	5.98542	2.1342	0.0440954	0.999326	-	CM056794.1	16156179	16159233	-	2920	-	- && - && -	-
gene-PYW08_000982	3935.08	2477.94	0.667362	0.0442377	0.999326	PYW08_000982	CM056786.1	10251329	10572694	-	9186	protein_coding	hypothetical protein && sp|O15943|CADN_DROME Neural-cadherin OS=Drosophila melanogaster OX=7227 GN=CadN PE=1 SV=2 && PF02210:Laminin G domain|PF01049:Cadherin cytoplasmic region|PF00028:Cadherin domain	-
gene-PYW08_014698	1263.74	510.034	1.30875	0.0446049	0.999326	PYW08_014698	CM056782.1	10475522	10503357	-	1110	protein_coding	hypothetical protein && sp|Q14135|VGLL4_HUMAN Transcription cofactor vestigial-like protein 4 OS=Homo sapiens OX=9606 GN=VGLL4 PE=1 SV=4 && PF15245:Transcription cofactor vestigial-like protein 4	-
gene-PYW08_005542	20.2163	0.595687	5.0608	0.0447592	0.999326	PYW08_005542	CM056794.1	7237508	7238682	-	924	protein_coding	hypothetical protein && - && -	-
gene-PYW08_003452	65.6094	147.234	-1.16385	0.0449591	0.999326	PYW08_003452	CM056790.1	21411848	21420771	+	1374	protein_coding	hypothetical protein && - && PF13855:Leucine rich repeat	-
novel.2306	23.994	61.6107	-1.35709	0.0452412	0.999326	-	CM056807.1	2541167	2548270	+	388	-	- && - && -	-
gene-PYW08_013272	161.94	275.73	-0.767604	0.0452853	0.999326	PYW08_013272	CM056780.1	7062034	7066826	+	849	protein_coding	hypothetical protein && sp|Q8R1C6|MET22_MOUSE Methyltransferase-like protein 22 OS=Mus musculus OX=10090 GN=Mettl22 PE=2 SV=1 && PF10294:Lysine methyltransferase	-
gene-PYW08_014296	4.70066	18.8295	-2.01486	0.0453765	0.999326	PYW08_014296	CM056781.1	18436536	18443602	-	912	protein_coding	hypothetical protein && sp|Q8LAC4|URH2_ARATH Probable uridine nucleosidase 2 OS=Arabidopsis thaliana OX=3702 GN=URH2 PE=2 SV=1 && PF01156:Inosine-uridine preferring nucleoside hydrolase	-
gene-PYW08_001130	1073.68	662.094	0.51079	0.0456394	0.999326	PYW08_001130	CM056786.1	14810638	14811063	-	426	protein_coding	hypothetical protein && - && -	-
gene-PYW08_005956	53.9646	106.51	-0.977716	0.0456401	0.999326	PYW08_005956	CM056795.1	1137070	1139211	+	1398	protein_coding	hypothetical protein && sp|Q8BGV0|SYNM_MOUSE Probable asparagine--tRNA ligase, mitochondrial OS=Mus musculus OX=10090 GN=Nars2 PE=1 SV=1 && PF01336:OB-fold nucleic acid binding domain|PF00152:tRNA synthetases class II (D, K and N)	-
gene-PYW08_003704	156.997	103.721	0.600001	0.0456812	0.999326	PYW08_003704	CM056791.1	8674589	8680338	-	2529	protein_coding	hypothetical protein && sp|Q99LB0|TDIF1_MOUSE Deoxynucleotidyltransferase terminal-interacting protein 1 OS=Mus musculus OX=10090 GN=Dnttip1 PE=1 SV=1 && PF18192:DNTTIP1 dimerisation domain	-
gene-PYW08_010360	2539.06	2412.85	-0.500512	0.0458385	0.999326	PYW08_010360	CM056802.1	5369847	5436055	+	2469	protein_coding	hypothetical protein && sp|Q11002|CANA_DROME Calpain-A OS=Drosophila melanogaster OX=7227 GN=CalpA PE=1 SV=2 && PF01067:Calpain large subunit, domain III|PF00648:Calpain family cysteine protease	-
gene-PYW08_014952	14.8564	50.5369	-1.76039	0.0458484	0.999326	PYW08_014952	CM056782.1	18595996	18597722	+	531	protein_coding	hypothetical protein && - && PF01826:Trypsin Inhibitor like cysteine rich domain	-
gene-PYW08_007882	357.244	183.87	0.958225	0.0459766	0.999326	PYW08_007882	CM056796.1	19751124	19759964	-	8841	protein_coding	hypothetical protein && - && -	-
gene-PYW08_006967	6174.22	4004.36	0.510748	0.0461418	0.999326	PYW08_006967	CM056778.1	12589148	12598163	+	2241	protein_coding	hypothetical protein && sp|Q26473|SEM1A_SCHAM Semaphorin-1A OS=Schistocerca americana OX=7009 GN=SEMA-1A PE=1 SV=1 && PF01403:Sema domain|PF01437:Plexin repeat	-
gene-PYW08_015016	6184.47	2847.97	1.11876	0.0464566	0.999326	PYW08_015016	CM056782.1	21522964	21528755	+	3894	protein_coding	hypothetical protein && - && PF09588:YqaJ-like viral recombinase domain	-
gene-PYW08_001764	221.393	333.077	-0.589702	0.0466753	0.999326	PYW08_001764	CM056787.1	18884757	18887113	+	1236	protein_coding	hypothetical protein && - && -	-
gene-PYW08_007352	195.659	63.2092	1.62927	0.0466863	0.999326	PYW08_007352	CM056778.1	26787700	26809409	-	2472	protein_coding	hypothetical protein && sp|A4IGL7|PXDN_XENTR Peroxidasin OS=Xenopus tropicalis OX=8364 GN=pxdn PE=2 SV=1 && PF03098:Animal haem peroxidase	-
gene-PYW08_001795	10.4302	0.302749	4.95659	0.0468213	0.999326	PYW08_001795	CM056787.1	20719875	20733428	-	618	protein_coding	hypothetical protein && - && PF16077:Spaetzle	-
gene-PYW08_015208	339.843	74.4063	2.19232	0.0470267	0.999326	PYW08_015208	CM056783.1	6610447	6611685	+	537	protein_coding	hypothetical protein && - && -	-
gene-PYW08_011895	41.2798	12.1944	1.76377	0.0472882	0.999326	PYW08_011895	CM056779.1	14874204	14877005	-	1134	protein_coding	hypothetical protein && - && -	-
gene-PYW08_004310	423.242	273.934	0.628147	0.0473089	0.999326	PYW08_004310	CM056792.1	6273564	6440396	-	1890	protein_coding	hypothetical protein && sp|P78424|PO6F2_HUMAN POU domain, class 6, transcription factor 2 OS=Homo sapiens OX=9606 GN=POU6F2 PE=1 SV=3 && PF00157:Pou domain - N-terminal to homeobox domain|PF00046:Homeodomain	-
gene-PYW08_011144	50.3089	16.5652	1.60303	0.0473793	0.999326	PYW08_011144	CM056805.1	2615265	2635637	-	1020	protein_coding	hypothetical protein && sp|H9JTG9|AK2E4_BOMMO Aldo-keto reductase AKR2E4 OS=Bombyx mori OX=7091 GN=akr2e PE=1 SV=1 && PF00248:Aldo/keto reductase family	-
gene-PYW08_004063	275.686	181.094	0.607056	0.0474071	0.999326	PYW08_004063	CM056791.1	19720313	19720942	-	465	protein_coding	hypothetical protein && - && PF00076:RNA recognition motif. (a.k.a. RRM, RBD, or RNP domain)	-
gene-PYW08_005926	6.42049	20.8751	-1.73365	0.0474248	0.999326	PYW08_005926	CM056794.1	22227561	22240401	+	1635	protein_coding	hypothetical protein && sp|Q8WUQ7|CATIN_HUMAN Cactin OS=Homo sapiens OX=9606 GN=CACTIN PE=1 SV=3 && PF10312:Conserved mid region of cactin|PF09732:Cactus-binding C-terminus of cactin protein	-
gene-PYW08_007675	8.25274	1.24489	2.7373	0.0477416	0.999326	PYW08_007675	CM056796.1	13084697	13092808	-	567	protein_coding	hypothetical protein && - && PF02221:ML domain	-
gene-PYW08_012861	63.7829	25.596	1.31033	0.0477706	0.999326	PYW08_012861	CM056807.1	10784052	10785098	+	321	protein_coding	hypothetical protein && - && -	-
gene-PYW08_002042	56.5201	30.7247	0.885276	0.0479008	0.999326	PYW08_002042	CM056788.1	6788879	6832605	-	1164	protein_coding	hypothetical protein && sp|O18400|PITX_DROME Pituitary homeobox homolog Ptx1 OS=Drosophila melanogaster OX=7227 GN=Ptx1 PE=2 SV=2 && PF03826:OAR domain|PF00046:Homeodomain	-
gene-PYW08_001794	1700.84	440.342	1.94939	0.0479924	0.999326	PYW08_001794	CM056787.1	20687654	20712425	-	612	protein_coding	hypothetical protein && - && PF16077:Spaetzle	-
gene-PYW08_009802	190.866	281.78	-0.562845	0.0481205	0.999326	PYW08_009802	CM056800.1	14268893	14282901	+	1251	protein_coding	hypothetical protein && - && PF04840:Vps16, C-terminal region	-
gene-PYW08_013602	222.245	372.543	-0.744004	0.0481525	0.999326	PYW08_013602	CM056780.1	17772964	17782498	+	2379	protein_coding	hypothetical protein && - && -	-
gene-PYW08_016648	2205.98	702.274	1.65126	0.0481978	0.999326	PYW08_016648	CM056785.1	16590995	16604257	+	381	protein_coding	hypothetical protein && - && -	-
gene-PYW08_005909	32.0584	61.8294	-0.951057	0.0482071	0.999326	PYW08_005909	CM056794.1	21941093	21944575	-	1674	protein_coding	hypothetical protein && sp|D6WMZ8|ESTJ_TRICA Juvenile hormone esterase OS=Tribolium castaneum OX=7070 GN=Tcjhe PE=1 SV=2 && PF00135:Carboxylesterase family	-
gene-PYW08_010672	2709.99	1712.66	0.662026	0.0482719	0.999326	PYW08_010672	CM056803.1	8089095	8172106	-	2148	protein_coding	hypothetical protein && sp|Q63598|PLST_RAT Plastin-3 OS=Rattus norvegicus OX=10116 GN=Pls3 PE=1 SV=2 && PF00307:Calponin homology (CH) domain	-
gene-PYW08_005969	177.841	496.585	-1.48229	0.0482798	0.999326	PYW08_005969	CM056795.1	1609353	1610999	-	1647	protein_coding	hypothetical protein && - && -	-
novel.1170	13.4717	52.1184	-1.96101	0.0483805	0.999326	-	CM056792.1	19150113	19171481	-	4386	-	- && - && -	-
novel.380	582.826	323.01	0.506732	0.0483996	0.999326	-	CM056781.1	7968450	7970738	+	2289	-	- && - && -	-
gene-PYW08_005139	11.0996	2.28427	2.30053	0.048587	0.999326	PYW08_005139	CM056793.1	14216000	14224633	-	837	protein_coding	hypothetical protein && - && PF10523:BEN domain	-
gene-PYW08_014330	282.135	163.687	0.784716	0.0486937	0.999326	PYW08_014330	CM056781.1	20065570	20089140	-	1578	protein_coding	hypothetical protein && sp|P42768|WASP_HUMAN Wiskott-Aldrich syndrome protein OS=Homo sapiens OX=9606 GN=WAS PE=1 SV=4 && PF00786:P21-Rho-binding domain|PF00568:WH1 domain	-
gene-PYW08_005339	1018.92	620.222	0.716364	0.0489068	0.999326	PYW08_005339	CM056794.1	569325	777077	+	2808	protein_coding	hypothetical protein && sp|A1Z6W3|PRIC1_DROME Protein prickle OS=Drosophila melanogaster OX=7227 GN=pk PE=1 SV=1 && PF00412:LIM domain|PF06297:PET Domain	-
gene-PYW08_001246	199.93	82.5534	1.27567	0.0489371	0.999326	PYW08_001246	CM056786.1	19332440	19332811	+	372	protein_coding	hypothetical protein && - && -	-
gene-PYW08_002710	294.162	306.537	-0.507149	0.0491172	0.999326	PYW08_002710	CM056789.1	10436025	10437182	-	1158	protein_coding	hypothetical protein && sp|Q8H183|BUP1_ARATH Beta-ureidopropionase OS=Arabidopsis thaliana OX=3702 GN=PYD3 PE=1 SV=1 && PF00795:Carbon-nitrogen hydrolase	-
novel.287	625.515	436.196	0.5204	0.0494674	0.999326	-	CM056779.1	3594964	3599639	-	4676	-	- && - && -	-
gene-PYW08_011070	504.501	277.928	0.859789	0.0495553	0.999326	PYW08_011070	CM056805.1	190360	302620	-	1203	protein_coding	hypothetical protein && sp|Q8C6G1|CF410_MOUSE Cilia- and flagella-associated protein 410 OS=Mus musculus OX=10090 GN=Cfap410 PE=1 SV=1 && PF14580:Leucine-rich repeat	-
gene-PYW08_003439	320.377	182.782	0.506006	0.0495833	0.999326	PYW08_003439	CM056790.1	20960651	21007695	-	1098	protein_coding	hypothetical protein && sp|Q9ES82|POPD2_MOUSE Popeye domain-containing protein 2 OS=Mus musculus OX=10090 GN=Popdc2 PE=1 SV=1 && PF04831:Popeye protein conserved region	-
novel.108	75.6253	31.6776	1.25786	0.0495955	0.999326	-	CM056777.1	18465601	18467362	-	1762	-	- && - && -	-
gene-PYW08_008246	1609.14	1025.88	0.504128	0.0495978	0.999326	PYW08_008246	CM056797.1	11487681	11502238	+	2742	protein_coding	hypothetical protein && sp|Q15020|SART3_HUMAN Squamous cell carcinoma antigen recognized by T-cells 3 OS=Homo sapiens OX=9606 GN=SART3 PE=1 SV=1 && PF00076:RNA recognition motif. (a.k.a. RRM, RBD, or RNP domain)	-
gene-PYW08_001746	1371.58	870.16	0.50244	0.0497581	0.999326	PYW08_001746	CM056787.1	18401104	18415846	+	2400	protein_coding	hypothetical protein && sp|Q2KJC1|CDC5L_BOVIN Cell division cycle 5-like protein OS=Bos taurus OX=9913 GN=CDC5L PE=2 SV=1 && PF13921:Myb-like DNA-binding domain|PF11831:pre-mRNA splicing factor component	-
gene-PYW08_010533	439.484	257.007	0.507014	0.0499289	0.999326	PYW08_010533	CM056802.1	14557836	14595109	+	3144	protein_coding	hypothetical protein && sp|Q8NDI1|EHBP1_HUMAN EH domain-binding protein 1 OS=Homo sapiens OX=9606 GN=EHBP1 PE=1 SV=3 && PF00307:Calponin homology (CH) domain|PF12130:Bivalent Mical/EHBP Rab binding domain|PF10358:N-terminal C2 in EEIG1 and EHBP1 proteins	-

## Sheet: S5
Table S5. Expression levels of differentially expressed genes in M. loreyi adults between cold stress and control group
gene_id	ML_At	ML_Ack	log2FoldChange	pvalue	padj	gene_name	gene_chr	gene_start	gene_end	gene_strand	gene_length	gene_biotype	gene_description	Family
novel.1021	0	1235.91	-25.9592	3.04098e-11	4.41185e-07	-	CM056790.1	4747394	4754074	-	435	-	- && - && -	-
gene-PYW08_009560	3.40806	438.761	-7.06936	2.3075e-08	0.000167386	PYW08_009560	CM056800.1	2967096	2975752	+	2148	protein_coding	hypothetical protein && - && PF00188:Cysteine-rich secretory protein family	-
gene-PYW08_011483	0	37.9714	-7.75651	7.47978e-08	0.000361722	PYW08_011483	CM056779.1	712082	712351	+	270	protein_coding	hypothetical protein && - && -	-
gene-PYW08_005434	9.54819	358.611	-5.24959	2.80166e-06	0.0101616	PYW08_005434	CM056794.1	3536235	3549614	+	534	protein_coding	hypothetical protein && sp|Q8T634|CU36A_MANSE Pupal cuticle protein 36a OS=Manduca sexta OX=7130 GN=PCP36a PE=2 SV=1 && PF00379:Insect cuticle protein	-
gene-PYW08_001813	1.28526	37.7662	-4.89315	6.0972e-06	0.0176916	PYW08_001813	CM056787.1	21619608	21620501	-	894	protein_coding	hypothetical protein && - && -	-
gene-PYW08_011819	455.129	134.605	1.75794	1.36507e-05	0.0330074	PYW08_011819	CM056779.1	12207947	12215037	-	1533	protein_coding	hypothetical protein && sp|A0A291PQF1|UGT5_DACCO UDP-glycosyltransferase UGT5 OS=Dactylopius coccus OX=765876 GN=UGT5 PE=1 SV=1 && PF00201:UDP-glucoronosyl and UDP-glucosyl transferase	-
gene-PYW08_003986	701.204	137.776	2.34784	1.70132e-05	0.0352611	PYW08_003986	CM056791.1	16478113	16559163	-	2286	protein_coding	hypothetical protein && sp|Q99056|LAC5_TRAVI Laccase-5 OS=Trametes villosa OX=47662 GN=LCC5 PE=3 SV=2 && PF07732:Multicopper oxidase|PF07731:Multicopper oxidase|PF00394:Multicopper oxidase	-
gene-PYW08_012678	92.4341	1318.76	-3.83672	5.38225e-05	0.0935103	PYW08_012678	CM056807.1	5796482	5815313	+	1032	protein_coding	hypothetical protein && - && -	-
gene-PYW08_006981	0	17.1271	-6.60841	6.40022e-05	0.0935103	PYW08_006981	CM056778.1	13238779	13239174	-	396	protein_coding	hypothetical protein && - && -	-
novel.1347	209.579	27.5654	2.92463	7.01788e-05	0.0935103	-	CM056794.1	15036836	15041111	-	3869	-	- && sp|P10394|POL4_DROME Retrovirus-related Pol polyprotein from transposon 412 OS=Drosophila melanogaster OX=7227 GN=POL PE=4 SV=1 && PF00665:Integrase core domain	-
novel.249	1.40392	26.855	-4.1574	7.08998e-05	0.0935103	-	CM056779.1	671541	673527	+	280	-	- && - && -	-
novel.258	2.34867	106.704	-5.58682	8.50682e-05	0.0991945	-	CM056779.1	4909982	4915054	+	4813	-	- && - && -	-
gene-PYW08_005670	291.682	2913.89	-3.32133	8.88839e-05	0.0991945	PYW08_005670	CM056794.1	11650658	11652224	+	1503	protein_coding	hypothetical protein && - && -	-
gene-PYW08_007542	9.96818	268.809	-4.75227	9.75181e-05	0.101057	PYW08_007542	CM056796.1	9147017	9243723	-	13773	protein_coding	hypothetical protein && sp|P23098|DYHC_TRIGR Dynein beta chain, ciliary OS=Tripneustes gratilla OX=7673 PE=1 SV=1 && PF12780:P-loop containing dynein motor region D4|PF08393:Dynein heavy chain, N-terminal region 2|PF12774:Hydrolytic ATP binding site of dynein motor region|PF18199:Dynein heavy chain C-terminal domain|PF17857:AAA+ lid domain|PF12781:ATP-binding dynein motor region|PF12775:P-loop co…	-
novel.1790	3.13156	100.385	-5.07442	0.000115128	0.111352	-	CM056800.1	3006499	3014069	+	2525	-	- && - && -	-
novel.1966	14.1517	291.341	-4.37353	0.000122911	0.11145	-	CM056802.1	8913981	8948707	-	2205	-	- && - && -	-
novel.2308	46.0201	4.49938	3.35132	0.000181136	0.154583	-	CM056807.1	3410832	3411735	+	730	-	- && - && -	-
gene-PYW08_011690	2.98712	82.3258	-4.76467	0.000233502	0.172888	PYW08_011690	CM056779.1	8347106	8377981	-	4227	protein_coding	hypothetical protein && sp|Q8CEL2|CFA61_MOUSE Cilia- and flagella-associated protein 61 OS=Mus musculus OX=10090 GN=Cfap61 PE=1 SV=2 && PF16092:Domain of unknown function (DUF4821)	-
gene-PYW08_005676	64.1938	5.73654	3.48288	0.000260758	0.172888	PYW08_005676	CM056794.1	11754003	11755264	+	387	protein_coding	hypothetical protein && sp|E0X9F6|THAP1_THAPI Allergen Tha p 1 OS=Thaumetopoea pityocampa OX=208016 PE=1 SV=1 && PF03392:Insect pheromone-binding family, A10/OS-D	-
gene-PYW08_006312	81.7803	1477.8	-4.17734	0.000265964	0.172888	PYW08_006312	CM056795.1	11235443	11236940	-	642	protein_coding	hypothetical protein && - && PF01395:PBP/GOBP family	-
gene-PYW08_005333	15.0861	254.493	-4.08333	0.000273183	0.172888	PYW08_005333	CM056794.1	448886	451359	+	498	protein_coding	hypothetical protein && - && PF01395:PBP/GOBP family	-
gene-PYW08_006995	83.4248	10.6075	2.97416	0.000282358	0.172888	PYW08_006995	CM056778.1	13677284	13678952	+	1465	protein_coding	hypothetical protein && - && PF13843:Transposase IS4	-
gene-PYW08_010464	343.738	21.6836	3.98776	0.000284021	0.172888	PYW08_010464	CM056802.1	11746188	11776930	+	1410	protein_coding	hypothetical protein && sp|B4L8V5|CUE_DROMO Protein cueball OS=Drosophila mojavensis OX=7230 GN=cue PE=3 SV=1 && -	-
gene-PYW08_015076	26.1473	177.719	-2.75431	0.000286002	0.172888	PYW08_015076	CM056782.1	23942895	23943881	-	987	protein_coding	hypothetical protein && sp|Q8NBN7|RDH13_HUMAN Retinol dehydrogenase 13 OS=Homo sapiens OX=9606 GN=RDH13 PE=1 SV=2 && PF00106:short chain dehydrogenase	-
gene-PYW08_016310	39.7503	1018.98	-4.68341	0.000307391	0.178385	PYW08_016310	CM056785.1	4084066	4085494	-	477	protein_coding	hypothetical protein && - && -	-
gene-PYW08_008457	57.0857	8.35919	2.76729	0.00034736	0.186661	PYW08_008457	CM056797.1	17608521	17609273	-	753	protein_coding	hypothetical protein && sp|Q9WYG0|Y325_THEMA Uncharacterized oxidoreductase TM_0325 OS=Thermotoga maritima (strain ATCC 43589 / DSM 3109 / JCM 10099 / NBRC 100826 / MSB8) OX=243274 GN=TM_0325 PE=3 SV=1 && PF13561:Enoyl-(Acyl carrier protein) reductase	-
novel.1179	28.9962	1.92006	3.9101	0.000347384	0.186661	-	CM056792.1	19916582	19919531	-	584	-	- && - && -	-
novel.1983	41.5711	9.60809	2.11487	0.000400151	0.204692	-	CM056802.1	15271621	15274767	-	2180	-	- && - && -	-
gene-PYW08_003976	290.864	85.1775	1.7702	0.000409158	0.204692	PYW08_003976	CM056791.1	16328033	16337026	+	2889	protein_coding	hypothetical protein && - && -	-
gene-PYW08_006080	13.1724	221.521	-4.08829	0.000443535	0.214494	PYW08_006080	CM056795.1	4384789	4385412	-	624	protein_coding	hypothetical protein && - && PF01395:PBP/GOBP family	-
novel.1141	45.7785	9.02535	2.34962	0.000543156	0.254197	-	CM056792.1	19832474	19842320	+	1326	-	- && - && -	-
gene-PYW08_005332	3.69795	26.1072	-2.80336	0.000648928	0.278816	PYW08_005332	CM056794.1	446760	448252	+	513	protein_coding	hypothetical protein && sp|Q27388|PBP_HELVI Pheromone-binding protein OS=Heliothis virescens OX=7102 PE=2 SV=2 && PF01395:PBP/GOBP family	-
gene-PYW08_008373	2.8296	28.4322	-3.3977	0.000650116	0.278816	PYW08_008373	CM056797.1	14626171	14672333	-	6969	protein_coding	hypothetical protein && sp|P19096|FAS_MOUSE Fatty acid synthase OS=Mus musculus OX=10090 GN=Fasn PE=1 SV=2 && PF16197:Ketoacyl-synthetase C-terminal extension|PF08659:KR domain|PF00109:Beta-ketoacyl synthase, N-terminal domain|PF00698:Acyl transferase domain|PF02801:Beta-ketoacyl synthase, C-terminal domain	-
gene-PYW08_001450	456.89	1775.75	-1.95817	0.000653415	0.278816	PYW08_001450	CM056787.1	4837061	4847363	+	1113	protein_coding	hypothetical protein && sp|Q6DGA6|ALLC_DANRE Allantoicase OS=Danio rerio OX=7955 GN=allc PE=2 SV=1 && PF03561:Allantoicase repeat	-
gene-PYW08_010819	2.11877	30.1122	-3.89887	0.000712397	0.28777	PYW08_010819	CM056804.1	62450	86050	-	1032	protein_coding	hypothetical protein && - && -	-
gene-PYW08_005987	156.338	44.7957	1.80046	0.00071407	0.28777	PYW08_005987	CM056795.1	3162587	3163486	-	900	protein_coding	hypothetical protein && - && -	-
gene-PYW08_013869	459.167	1386.43	-1.59396	0.000904845	0.354797	PYW08_013869	CM056781.1	7514162	7523135	+	1239	protein_coding	hypothetical protein && sp|Q0IFL5|ASSY_AEDAE Argininosuccinate synthase OS=Aedes aegypti OX=7159 GN=AAEL004701 PE=3 SV=1 && PF00764:Arginosuccinate synthase	-
novel.1593	19.908	0.311492	5.84917	0.000971772	0.371012	-	CM056797.1	1362221	1368123	-	1453	-	- && - && -	-
gene-PYW08_016508	23.0984	391.872	-4.09185	0.0012445	0.451983	PYW08_016508	CM056785.1	11749801	11764225	+	1119	protein_coding	hypothetical protein && sp|Q3UST5|CP089_MOUSE UPF0764 protein C16orf89 homolog OS=Mus musculus OX=10090 PE=2 SV=2 && PF15882:Domain of unknown function (DUF4735)	-
gene-PYW08_012884	261.316	99.6701	1.38963	0.00124616	0.451983	PYW08_012884	CM056807.1	11431038	11433087	+	1598	protein_coding	hypothetical protein && - && -	-
gene-PYW08_009206	385.294	84.7559	2.18522	0.00134184	0.458834	PYW08_009206	CM056799.1	8032474	8037737	+	351	protein_coding	hypothetical protein && - && -	-
gene-PYW08_005072	39.216	891.399	-4.51109	0.00134907	0.458834	PYW08_005072	CM056793.1	12004968	12006488	+	660	protein_coding	hypothetical protein && - && PF01826:Trypsin Inhibitor like cysteine rich domain	-
novel.1984	88.4094	26.3952	1.74303	0.00135993	0.458834	-	CM056802.1	15297235	15299361	-	655	-	- && - && -	-
gene-PYW08_016941	9.14303	131.043	-3.85777	0.00139579	0.460232	PYW08_016941	JARGEH010000060.1	44724	61701	-	1032	protein_coding	hypothetical protein && - && -	-
gene-PYW08_008158	0.689384	48.7859	-6.19904	0.00156596	0.504866	PYW08_008158	CM056797.1	8866725	8877512	-	1299	protein_coding	hypothetical protein && sp|O62589|GD_DROME Serine protease gd OS=Drosophila melanogaster OX=7227 GN=gd PE=1 SV=2 && PF00089:Trypsin|PF16030:Serine protease gd N-terminus	-
gene-PYW08_003363	5.04156	30.3196	-2.58953	0.00169713	0.533683	PYW08_003363	CM056790.1	17311220	17312577	-	516	protein_coding	hypothetical protein && sp|P36969|GPX4_HUMAN Phospholipid hydroperoxide glutathione peroxidase OS=Homo sapiens OX=9606 GN=GPX4 PE=1 SV=3 && PF00255:Glutathione peroxidase	-
gene-PYW08_000011	115.753	2411.5	-4.38172	0.00172892	0.533683	PYW08_000011	CM056777.1	1293460	1295018	+	774	protein_coding	hypothetical protein && - && -	-
gene-PYW08_015980	1.95723	37.4817	-4.35722	0.00194277	0.587202	PYW08_015980	CM056784.1	16116184	16118165	-	1020	protein_coding	hypothetical protein && sp|O02858|SCD_PIG Stearoyl-CoA desaturase OS=Sus scrofa OX=9823 GN=SCD PE=2 SV=2 && PF00487:Fatty acid desaturase	-
gene-PYW08_010190	56.5546	16.0246	1.81515	0.00204735	0.58976	PYW08_010190	CM056801.1	14347496	14350683	-	855	protein_coding	hypothetical protein && sp|P13582|EAST_DROME Serine protease easter OS=Drosophila melanogaster OX=7227 GN=ea PE=1 SV=3 && PF00089:Trypsin	-
novel.2313	4.36186	101.56	-4.52342	0.00207204	0.58976	-	CM056807.1	4847128	4853702	+	5256	-	- && - && -	-
gene-PYW08_003707	3.45465	29.63	-3.14674	0.00207774	0.58976	PYW08_003707	CM056791.1	8746503	8750787	+	2076	protein_coding	hypothetical protein && - && PF02995:Protein of unknown function (DUF229)	-
novel.346	79.2924	3.2004	4.62877	0.00211384	0.58976	-	CM056780.1	7397045	7400284	-	1319	-	- && - && -	-
gene-PYW08_004595	0	15.6686	-6.4784	0.0022691	0.621133	PYW08_004595	CM056792.1	16220836	16222926	+	2091	protein_coding	hypothetical protein && - && PF00078:Reverse transcriptase (RNA-dependent DNA polymerase)	-
gene-PYW08_015218	194.137	35.334	2.45881	0.00241651	0.649235	PYW08_015218	CM056783.1	6734138	6735465	-	285	protein_coding	hypothetical protein && - && -	-
gene-PYW08_010261	77.5572	14.7659	2.38851	0.00270375	0.702806	PYW08_010261	CM056801.1	17784975	17796646	-	2873	protein_coding	hypothetical protein && - && -	-
gene-PYW08_001149	115.608	8.6529	3.74041	0.00271279	0.702806	PYW08_001149	CM056786.1	15521279	15540002	-	2268	protein_coding	hypothetical protein && sp|B1A4F7|VDDP4_VESVU Venom dipeptidyl peptidase 4 OS=Vespula vulgaris OX=7454 PE=1 SV=1 && PF00930:Dipeptidyl peptidase IV (DPP IV) N-terminal region|PF00326:Prolyl oligopeptidase family	-
gene-PYW08_010836	100.77	9.68666	3.3779	0.00280013	0.712706	PYW08_010836	CM056804.1	694601	703576	+	1608	protein_coding	hypothetical protein && sp|Q8MS59|WAT_DROME Fatty acyl-CoA reductase wat OS=Drosophila melanogaster OX=7227 GN=wat PE=1 SV=1 && PF07993:Male sterility protein|PF03015:Male sterility protein	-
gene-PYW08_006980	3.40774	21.7444	-2.66624	0.00315563	0.784103	PYW08_006980	CM056778.1	13234653	13236071	+	1419	protein_coding	hypothetical protein && - && -	-
novel.2401	11.1562	43.8326	-1.9793	0.00318873	0.784103	-	CM056807.1	7459752	7461621	-	1870	-	- && - && -	-
gene-PYW08_009307	112.037	1441.51	-3.68704	0.00330786	0.79984	PYW08_009307	CM056799.1	11245987	11255907	-	1416	protein_coding	hypothetical protein && - && -	-
gene-PYW08_012887	33.1429	8.05357	2.04806	0.00355072	0.81248	PYW08_012887	CM056807.1	11505729	11506751	-	1023	protein_coding	hypothetical protein && - && -	-
gene-PYW08_003084	188.542	2355.76	-3.64408	0.00357507	0.81248	PYW08_003084	CM056790.1	3976981	3980832	+	1047	protein_coding	hypothetical protein && - && -	-
gene-PYW08_014662	136.508	7.08266	4.26777	0.00359543	0.81248	PYW08_014662	CM056782.1	9361065	9362094	+	564	protein_coding	hypothetical protein && sp|P11734|CU08_LOCMI Cuticle protein 8 OS=Locusta migratoria OX=7004 PE=1 SV=1 && PF00379:Insect cuticle protein	-
gene-PYW08_008002	0.96588	13.1051	-3.78244	0.00361011	0.81248	PYW08_008002	CM056797.1	2673102	2674625	+	1524	protein_coding	hypothetical protein && - && -	-
gene-PYW08_013406	128.966	50.8741	1.34019	0.00369251	0.81248	PYW08_013406	CM056780.1	10067249	10069436	-	1479	protein_coding	hypothetical protein && - && -	-
gene-PYW08_009925	0	7.32543	-5.38308	0.00369615	0.81248	PYW08_009925	CM056801.1	336806	345363	-	840	protein_coding	hypothetical protein && - && PF00089:Trypsin	-
gene-PYW08_003283	13.6839	45.8326	-1.74813	0.003778	0.816776	PYW08_003283	CM056790.1	13948247	13960247	-	591	protein_coding	hypothetical protein && - && PF05485:THAP domain	-
gene-PYW08_007168	0.276496	23.3944	-6.09524	0.00382829	0.816776	PYW08_007168	CM056778.1	19603523	19606140	+	990	protein_coding	hypothetical protein && sp|Q9BDJ4|LIPH_RABIT Lipase member H OS=Oryctolagus cuniculus OX=9986 GN=LIPH PE=2 SV=1 && PF00151:Lipase	-
gene-PYW08_009309	128.667	1589.3	-3.62787	0.00397993	0.836824	PYW08_009309	CM056799.1	11262111	11269839	+	1344	protein_coding	hypothetical protein && - && -	-
gene-PYW08_002452	0	23.8772	-7.08649	0.00415436	0.838217	PYW08_002452	CM056788.1	24219200	24229675	-	3207	protein_coding	hypothetical protein && sp|Q17I16|WDY_AEDAE WD repeat-containing protein on Y chromosome OS=Aedes aegypti OX=7159 GN=WDY PE=4 SV=1 && -	-
novel.1245	0	21.26	-6.91984	0.00416877	0.838217	-	CM056793.1	11259689	11261243	-	1534	-	- && - && -	-
gene-PYW08_010463	309.961	16.804	4.20593	0.00424183	0.838217	PYW08_010463	CM056802.1	11724224	11732403	-	1362	protein_coding	hypothetical protein && sp|B4L8V5|CUE_DROMO Protein cueball OS=Drosophila mojavensis OX=7230 GN=cue PE=3 SV=1 && -	-
gene-PYW08_006223	0	6.71522	-5.25716	0.00427748	0.838217	PYW08_006223	CM056795.1	9048098	9055470	+	397	protein_coding	hypothetical protein && sp|Q10126|YSM6_CAEEL Putative uncharacterized transposon-derived protein F52C9.6 OS=Caenorhabditis elegans OX=6239 GN=F52C9.6 PE=5 SV=1 && -	-
gene-PYW08_007484	78.0121	5.38481	3.85605	0.00430894	0.838217	PYW08_007484	CM056796.1	5893089	5914622	-	894	protein_coding	hypothetical protein && - && -	-
gene-PYW08_004829	0.391445	13.4434	-5.29647	0.00433321	0.838217	PYW08_004829	CM056793.1	2490696	2499187	-	1372	protein_coding	hypothetical protein && - && PF06477:Protein of unknown function (DUF1091)	-
gene-PYW08_005242	253.167	39.5428	2.67692	0.00460333	0.846587	PYW08_005242	CM056793.1	17808190	17815324	-	657	protein_coding	hypothetical protein && sp|P46429|GST2_MANSE Glutathione S-transferase 2 OS=Manduca sexta OX=7130 GN=GST2 PE=2 SV=1 && PF14497:Glutathione S-transferase, C-terminal domain|PF02798:Glutathione S-transferase, N-terminal domain	-
gene-PYW08_016120	60.6589	18.0547	1.74854	0.00465132	0.846587	PYW08_016120	CM056784.1	20960037	20969013	+	1503	protein_coding	hypothetical protein && sp|O88446|S22A3_RAT Solute carrier family 22 member 3 OS=Rattus norvegicus OX=10116 GN=Slc22a3 PE=2 SV=1 && PF07690:Major Facilitator Superfamily	-
novel.458	25.6055	0	7.17268	0.00465342	0.846587	-	CM056781.1	21343373	21384283	-	1641	-	- && - && -	-
gene-PYW08_008366	4.07197	36.6212	-3.19615	0.00465918	0.846587	PYW08_008366	CM056797.1	14503405	14514778	+	1593	protein_coding	hypothetical protein && sp|Q9BDT0|GLCM_PANTR Lysosomal acid glucosylceramidase OS=Pan troglodytes OX=9598 GN=GBA PE=3 SV=1 && PF17189:Glycosyl hydrolase family 30 beta sandwich domain|PF02055:Glycosyl hydrolase family 30 TIM-barrel domain	-
gene-PYW08_005390	1.05939	12.1216	-3.61874	0.00470655	0.846587	PYW08_005390	CM056794.1	2057729	2069339	-	1971	protein_coding	hypothetical protein && sp|Q09225|NRF6_CAEEL Nose resistant to fluoxetine protein 6 OS=Caenorhabditis elegans OX=6239 GN=nrf-6 PE=1 SV=3 && PF01757:Acyltransferase family	-
gene-PYW08_000592	16.738	129.438	-2.96416	0.00481569	0.846587	PYW08_000592	CM056777.1	29995158	29995643	+	486	protein_coding	hypothetical protein && - && PF15868:Transcription activator MBF2	-
gene-PYW08_004957	1717.07	5854.05	-1.76935	0.00481633	0.846587	PYW08_004957	CM056793.1	7298892	7300007	+	420	protein_coding	hypothetical protein && - && PF01395:PBP/GOBP family	-
gene-PYW08_000013	257.424	3529.12	-3.77764	0.00484331	0.846587	PYW08_000013	CM056777.1	1361061	1368285	+	1305	protein_coding	hypothetical protein && - && -	-
novel.2105	181.666	45.5268	1.99418	0.00537576	0.923715	-	CM056805.1	57824	92925	+	2094	-	- && sp|B4IXJ2|CUE_DROGR Protein cueball OS=Drosophila grimshawi OX=7222 GN=cue PE=3 SV=1 && -	-
gene-PYW08_015979	10.6653	163.726	-3.94064	0.00551143	0.923715	PYW08_015979	CM056784.1	16105724	16110378	+	888	protein_coding	hypothetical protein && sp|O97366|PPAF1_HOLDI Phenoloxidase-activating factor 1 OS=Holotrichia diomphalia OX=33394 GN=PPAF1 PE=1 SV=1 && PF00089:Trypsin	-
gene-PYW08_012688	243.351	4315.59	-4.14894	0.00551402	0.923715	PYW08_012688	CM056807.1	6229952	6248366	-	1620	protein_coding	hypothetical protein && - && -	-
gene-PYW08_010790	86.8135	4.5593	4.25175	0.0056275	0.923715	PYW08_010790	CM056803.1	14580230	14601052	-	1446	protein_coding	hypothetical protein && sp|Q8MKK4|TRE12_DROME Facilitated trehalose transporter Tret1-2 homolog OS=Drosophila melanogaster OX=7227 GN=Tret1-2 PE=2 SV=1 && PF00083:Sugar (and other) transporter	-
gene-PYW08_015722	34.8384	4.4866	2.95293	0.00570508	0.923715	PYW08_015722	CM056784.1	2105244	2113040	-	2169	protein_coding	hypothetical protein && - && PF13855:Leucine rich repeat	-
gene-PYW08_004949	104.379	34.4586	1.5985	0.00571234	0.923715	PYW08_004949	CM056793.1	7022800	7024261	-	372	protein_coding	hypothetical protein && - && -	-
gene-PYW08_012706	25.2396	4.21638	2.58193	0.00573024	0.923715	PYW08_012706	CM056807.1	6642544	6646614	+	4071	protein_coding	hypothetical protein && - && -	-
gene-PYW08_005118	11.9682	0	6.08164	0.00586243	0.93353	PYW08_005118	CM056793.1	13603382	13610717	-	1227	protein_coding	hypothetical protein && sp|P04069|CBPB_ASTAS Carboxypeptidase B OS=Astacus astacus OX=6715 PE=1 SV=1 && PF00246:Zinc carboxypeptidase|PF02244:Carboxypeptidase activation peptide	-
gene-PYW08_010837	9.13932	0	5.67845	0.00597324	0.93353	PYW08_010837	CM056804.1	709790	722669	-	1608	protein_coding	hypothetical protein && sp|Q8MS59|WAT_DROME Fatty acyl-CoA reductase wat OS=Drosophila melanogaster OX=7227 GN=wat PE=1 SV=1 && PF03015:Male sterility protein|PF07993:Male sterility protein	-
gene-PYW08_003180	21.5942	4.78341	2.16409	0.00603356	0.93353	PYW08_003180	CM056790.1	10056553	10058203	+	1449	protein_coding	hypothetical protein && sp|Q95R48|OCTL_DROME Organic cation transporter-like protein OS=Drosophila melanogaster OX=7227 GN=Orct2 PE=2 SV=2 && PF00083:Sugar (and other) transporter	-
novel.263	1939.86	624.265	1.63567	0.00604851	0.93353	-	CM056779.1	8476138	8478645	+	542	-	- && - && -	-
gene-PYW08_011885	12.0286	1.58595	2.91257	0.00630792	0.96332	PYW08_011885	CM056779.1	14693780	14699226	+	1248	protein_coding	hypothetical protein && sp|Q29J90|MOODY_DROPS G-protein coupled receptor moody OS=Drosophila pseudoobscura pseudoobscura OX=46245 GN=moody PE=3 SV=2 && PF00001:7 transmembrane receptor (rhodopsin family)	-
gene-PYW08_004226	860.634	365.233	1.23624	0.0065448	0.989083	PYW08_004226	CM056792.1	2186581	2212198	+	1368	protein_coding	hypothetical protein && - && PF00328:Histidine phosphatase superfamily (branch 2)	-
novel.2072	0	15.1129	-6.4269	0.00663889	0.992959	-	CM056804.1	3509103	3510626	-	739	-	- && - && -	-
gene-PYW08_010551	1884.08	735.004	1.35779	0.00673715	0.993971	PYW08_010551	CM056802.1	15455697	15456500	+	804	protein_coding	hypothetical protein && - && PF00335:Tetraspanin family	-
novel.881	6.48806	48.3682	-2.86898	0.00678268	0.993971	-	CM056788.1	13515164	13517680	+	2517	-	- && - && -	-
gene-PYW08_004454	30.9881	5.38378	2.51937	0.00702315	0.999996	PYW08_004454	CM056792.1	12196123	12197981	+	207	protein_coding	hypothetical protein && - && -	-
gene-PYW08_011884	31.253	8.39062	1.89455	0.00751286	0.999996	PYW08_011884	CM056779.1	14685900	14689293	+	1224	protein_coding	hypothetical protein && sp|Q29J90|MOODY_DROPS G-protein coupled receptor moody OS=Drosophila pseudoobscura pseudoobscura OX=46245 GN=moody PE=3 SV=2 && PF00001:7 transmembrane receptor (rhodopsin family)	-
novel.834	55.4787	7.7293	2.83907	0.00771564	0.999996	-	CM056787.1	11539059	11543172	-	3964	-	- && - && -	-
gene-PYW08_016227	431.504	136.699	1.65775	0.00810345	0.999996	PYW08_016227	CM056785.1	1112253	1118593	-	900	protein_coding	hypothetical protein && sp|P26305|LPSBP_PERAM Hemolymph lipopolysaccharide-binding protein OS=Periplaneta americana OX=6978 PE=1 SV=1 && PF00059:Lectin C-type domain	-
gene-PYW08_015373	143.303	45.9928	1.64112	0.00810444	0.999996	PYW08_015373	CM056783.1	11713851	11725560	-	411	protein_coding	hypothetical protein && - && -	-
gene-PYW08_001662	341.583	128.212	1.41321	0.0082038	0.999996	PYW08_001662	CM056787.1	14947633	14953867	+	1461	protein_coding	hypothetical protein && sp|P27463|AL1A1_CHICK Retinal dehydrogenase 1 OS=Gallus gallus OX=9031 GN=ALDH1A1 PE=2 SV=1 && PF00171:Aldehyde dehydrogenase family	-
gene-PYW08_011734	1.72733	40.3725	-4.58043	0.00820425	0.999996	PYW08_011734	CM056779.1	9299242	9301427	-	444	protein_coding	hypothetical protein && - && PF01395:PBP/GOBP family	-
novel.2330	1.05939	10.9739	-3.46998	0.00822845	0.999996	-	CM056807.1	5789688	5791199	+	221	-	- && - && -	-
gene-PYW08_004158	254.74	113.073	1.17027	0.00825516	0.999996	PYW08_004158	CM056791.1	23567262	23588063	+	1089	protein_coding	hypothetical protein && sp|Q9V5Z7|AQP_DROME Aquaporin OS=Drosophila melanogaster OX=7227 GN=Drip PE=2 SV=2 && PF00230:Major intrinsic protein	-
novel.1447	0	18.098	-6.68759	0.00832216	0.999996	-	CM056795.1	10729229	10730863	-	1635	-	- && - && -	-
novel.913	0.276496	8.89376	-4.70144	0.00837358	0.999996	-	CM056788.1	6336107	6342398	-	613	-	- && - && -	-
gene-PYW08_013412	48.2253	6.81641	2.82741	0.00851121	0.999996	PYW08_013412	CM056780.1	10220774	10223175	-	1275	protein_coding	hypothetical protein && sp|O46107|LIP1_DROME Lipase 1 OS=Drosophila melanogaster OX=7227 GN=Lip1 PE=2 SV=2 && PF04083:Partial alpha/beta-hydrolase lipase region	-
novel.2395	24.3964	4.17217	2.54285	0.00857538	0.999996	-	CM056807.1	6646616	6649516	-	1819	-	- && - && -	-
novel.1421	98.5885	25.2995	1.95867	0.00860347	0.999996	-	CM056795.1	3161083	3162301	-	1180	-	- && - && -	-
gene-PYW08_009596	15.5184	2.58725	2.58493	0.00860953	0.999996	PYW08_009596	CM056800.1	4212645	4215143	-	2499	protein_coding	hypothetical protein && sp|P08161|VE94_NPVAC Early 94 kDa protein OS=Autographa californica nuclear polyhedrosis virus OX=46015 PE=4 SV=2 && -	-
gene-PYW08_010652	69.8426	7.97206	3.13174	0.00875933	0.999996	PYW08_010652	CM056803.1	6218923	6219420	+	498	protein_coding	hypothetical protein && - && -	-
gene-PYW08_007203	114.368	31.4243	1.86061	0.00881343	0.999996	PYW08_007203	CM056778.1	20836918	20838085	-	709	protein_coding	hypothetical protein && - && -	-
gene-PYW08_004685	126.041	25.5954	2.29898	0.00892884	0.999996	PYW08_004685	CM056792.1	19924344	19928218	+	528	protein_coding	hypothetical protein && - && -	-
gene-PYW08_011856	1198.6	394.727	1.60203	0.00898173	0.999996	PYW08_011856	CM056779.1	13393258	13397926	+	3249	protein_coding	hypothetical protein && - && -	-
gene-PYW08_004210	22.975	3.85481	2.56795	0.0090312	0.999996	PYW08_004210	CM056792.1	1697052	1698735	+	1463	protein_coding	hypothetical protein && - && -	-
novel.2413	34.6138	95.146	-1.4624	0.00938456	0.999996	-	CM056807.1	9520411	9522841	-	2255	-	- && - && -	-
gene-PYW08_011482	30.221	196.085	-2.69425	0.00947967	0.999996	PYW08_011482	CM056779.1	687726	751857	-	1795	protein_coding	hypothetical protein && - && -	-
gene-PYW08_001808	132.667	40.9742	1.6919	0.00966832	0.999996	PYW08_001808	CM056787.1	21214815	21217611	+	1158	protein_coding	hypothetical protein && - && PF16077:Spaetzle	-
gene-PYW08_000914	1083.11	509.022	1.08906	0.0097739	0.999996	PYW08_000914	CM056786.1	8770597	8775793	-	1332	protein_coding	hypothetical protein && sp|P04694|ATTY_RAT Tyrosine aminotransferase OS=Rattus norvegicus OX=10116 GN=Tat PE=1 SV=1 && PF00155:Aminotransferase class I and II	-
gene-PYW08_014130	49.6927	153.698	-1.62713	0.00981598	0.999996	PYW08_014130	CM056781.1	14563072	14568048	+	849	protein_coding	hypothetical protein && - && PF06585:Haemolymph juvenile hormone binding protein (JHBP)	-
gene-PYW08_016548	439.655	185.999	1.24114	0.00981679	0.999996	PYW08_016548	CM056785.1	12792179	12794568	-	1644	protein_coding	hypothetical protein && - && -	-
gene-PYW08_010491	11.5745	0	6.03425	0.0102435	0.999996	PYW08_010491	CM056802.1	13012311	13025284	-	837	protein_coding	hypothetical protein && - && PF11901:Protein of unknown function (DUF3421)	-
gene-PYW08_014494	40.4463	3.18468	3.66739	0.0102684	0.999996	PYW08_014494	CM056782.1	4048136	4058915	-	2211	protein_coding	hypothetical protein && sp|Q9MYY3|VKGC_DELLE Vitamin K-dependent gamma-carboxylase OS=Delphinapterus leucas OX=9749 GN=GGCX PE=2 SV=1 && PF05090:Vitamin K-dependent gamma-carboxylase	-
novel.300	2613.33	1277.08	1.033	0.0105642	0.999996	-	CM056779.1	17483135	17486438	-	2610	-	- && - && -	-
gene-PYW08_014323	67.3072	21.2639	1.65858	0.010589	0.999996	PYW08_014323	CM056781.1	19938252	19979167	+	3873	protein_coding	hypothetical protein && sp|Q9VP76|AC78C_DROME Adenylyl cyclase 78C OS=Drosophila melanogaster OX=7227 GN=Ac78C PE=1 SV=3 && PF16214:Adenylyl cyclase N-terminal extracellular and transmembrane region|PF00211:Adenylate and Guanylate cyclase catalytic domain	-
novel.2457	0	7.27138	-5.37273	0.0108345	0.999996	-	CM056808.1	1601973	1603008	-	1036	-	- && - && -	-
gene-PYW08_013492	6.27249	0	5.14134	0.0108405	0.999996	PYW08_013492	CM056780.1	11353399	11355171	+	1773	protein_coding	hypothetical protein && - && -	-
gene-PYW08_008938	364.025	154.297	1.23868	0.0109869	0.999996	PYW08_008938	CM056798.1	18094189	18096725	-	468	protein_coding	hypothetical protein && - && -	-
gene-PYW08_010259	42.8627	11.0918	1.94467	0.0113491	0.999996	PYW08_010259	CM056801.1	17765191	17768743	-	1265	protein_coding	hypothetical protein && - && -	-
gene-PYW08_015825	9.70508	53.8854	-2.45869	0.0114376	0.999996	PYW08_015825	CM056784.1	8406107	8441805	-	540	protein_coding	hypothetical protein && - && PF00431:CUB domain	-
gene-PYW08_005014	414.654	114.112	1.86219	0.0117049	0.999996	PYW08_005014	CM056793.1	10681758	10682950	+	378	protein_coding	hypothetical protein && - && -	-
gene-PYW08_000326	10947	5147.27	1.08864	0.0117583	0.999996	PYW08_000326	CM056777.1	16259485	16260178	+	468	protein_coding	hypothetical protein && sp|P35554|FTN_DROME Flightin OS=Drosophila melanogaster OX=7227 GN=fln PE=2 SV=1 && -	-
gene-PYW08_005071	28.094	317.526	-3.50474	0.0120372	0.999996	PYW08_005071	CM056793.1	12000886	12004458	+	666	protein_coding	hypothetical protein && - && PF01826:Trypsin Inhibitor like cysteine rich domain	-
novel.432	11.7481	47.1791	-2.00034	0.0121556	0.999996	-	CM056781.1	7127701	7128762	-	827	-	- && - && -	-
gene-PYW08_016228	14115.4	4853.72	1.54008	0.012167	0.999996	PYW08_016228	CM056785.1	1140472	1154621	+	1386	protein_coding	hypothetical protein && - && PF17820:PDZ domain	-
gene-PYW08_002013	46.25	12.9067	1.83715	0.0124663	0.999996	PYW08_002013	CM056788.1	5022839	5119125	-	1113	protein_coding	hypothetical protein && - && PF00096:Zinc finger, C2H2 type	-
gene-PYW08_015254	17.4476	3.52467	2.31096	0.0127797	0.999996	PYW08_015254	CM056783.1	8207221	8220246	+	1074	protein_coding	hypothetical protein && sp|Q9BDJ4|LIPH_RABIT Lipase member H OS=Oryctolagus cuniculus OX=9986 GN=LIPH PE=2 SV=1 && PF00151:Lipase	-
novel.441	0	14.3601	-6.35394	0.0131288	0.999996	-	CM056781.1	12734015	12735635	-	1559	-	- && - && -	-
novel.1328	0.297939	12.9884	-5.24723	0.0131427	0.999996	-	CM056794.1	7205776	7208417	-	1035	-	- && - && -	-
gene-PYW08_014279	1.86372	22.4624	-3.66329	0.0131914	0.999996	PYW08_014279	CM056781.1	17901387	17903930	-	861	protein_coding	hypothetical protein && sp|B4L8V5|CUE_DROMO Protein cueball OS=Drosophila mojavensis OX=7230 GN=cue PE=3 SV=1 && -	-
gene-PYW08_013458	1309.46	216.124	2.59894	0.0132368	0.999996	PYW08_013458	CM056780.1	10716265	10716873	-	609	protein_coding	hypothetical protein && - && -	-
gene-PYW08_006762	4.94837	35.7868	-2.88692	0.0133402	0.999996	PYW08_006762	CM056778.1	7077729	7084297	-	1503	protein_coding	hypothetical protein && sp|Q90632|MOT3_CHICK Monocarboxylate transporter 3 OS=Gallus gallus OX=9031 GN=SLC16A3 PE=2 SV=2 && PF07690:Major Facilitator Superfamily	-
gene-PYW08_007653	5.24229	0	4.88186	0.0134458	0.999996	PYW08_007653	CM056796.1	12779305	12785991	-	1959	protein_coding	hypothetical protein && - && -	-
gene-PYW08_016107	113.335	39.1358	1.53088	0.0135948	0.999996	PYW08_016107	CM056784.1	20609639	20618272	+	1542	protein_coding	hypothetical protein && sp|P94493|YNCC_BACSU Putative metabolite transport protein YncC OS=Bacillus subtilis (strain 168) OX=224308 GN=yncC PE=3 SV=2 && PF07690:Major Facilitator Superfamily	-
gene-PYW08_011587	292.264	152.37	0.940691	0.0137503	0.999996	PYW08_011587	CM056779.1	4340886	4344531	-	687	protein_coding	hypothetical protein && - && -	-
novel.1015	12.1559	0.638698	4.23374	0.0137602	0.999996	-	CM056790.1	581704	583328	-	1625	-	- && - && -	-
novel.1262	3.37857	16.9002	-2.30857	0.0138339	0.999996	-	CM056793.1	20447971	20449174	-	1204	-	- && - && -	-
gene-PYW08_003221	18.9058	2.90168	2.71083	0.0140658	0.999996	PYW08_003221	CM056790.1	11246878	11248553	-	210	protein_coding	hypothetical protein && sp|Q86MA1|MOR_MANSE Moricin OS=Manduca sexta OX=7130 PE=1 SV=1 && -	-
gene-PYW08_009981	807.229	348.097	1.21323	0.0143274	0.999996	PYW08_009981	CM056801.1	3550751	3551888	+	498	protein_coding	hypothetical protein && sp|Q5E9A5|GA45B_BOVIN Growth arrest and DNA damage-inducible protein GADD45 beta OS=Bos taurus OX=9913 GN=GADD45B PE=2 SV=1 && PF01248:Ribosomal protein L7Ae/L30e/S12e/Gadd45 family	-
gene-PYW08_010793	485.745	205.922	1.23774	0.0145096	0.999996	PYW08_010793	CM056803.1	14728693	14744593	+	1518	protein_coding	hypothetical protein && sp|Q8MKK4|TRE12_DROME Facilitated trehalose transporter Tret1-2 homolog OS=Drosophila melanogaster OX=7227 GN=Tret1-2 PE=2 SV=1 && PF00083:Sugar (and other) transporter	-
gene-PYW08_001966	13.9299	1.28724	3.42527	0.0145677	0.999996	PYW08_001966	CM056788.1	2692540	2693463	+	924	protein_coding	hypothetical protein && - && PF00339:Arrestin (or S-antigen), N-terminal domain	-
gene-PYW08_011256	14.5214	2.55186	2.49678	0.0147315	0.999996	PYW08_011256	CM056805.1	7315446	7325478	-	1218	protein_coding	hypothetical protein && sp|Q86YH6|DLP1_HUMAN All trans-polyprenyl-diphosphate synthase PDSS2 OS=Homo sapiens OX=9606 GN=PDSS2 PE=1 SV=2 && PF00348:Polyprenyl synthetase	-
novel.1348	6.78662	0.327206	4.28584	0.0148912	0.999996	-	CM056794.1	15580531	15583495	-	295	-	- && - && -	-
gene-PYW08_009553	205.773	68.6865	1.58191	0.0148981	0.999996	PYW08_009553	CM056800.1	2684991	2688272	+	948	protein_coding	hypothetical protein && - && PF00059:Lectin C-type domain	-
gene-PYW08_014525	16.6488	154.931	-3.23019	0.015073	0.999996	PYW08_014525	CM056782.1	5665341	5666119	+	294	protein_coding	hypothetical protein && - && -	-
gene-PYW08_006531	6.80807	0.327206	4.29028	0.0153142	0.999996	PYW08_006531	CM056795.1	20975646	20981119	-	1056	protein_coding	hypothetical protein && - && -	-
gene-PYW08_004410	429.816	128.654	1.7408	0.0153815	0.999996	PYW08_004410	CM056792.1	10163576	10165836	-	690	protein_coding	hypothetical protein && - && -	-
gene-PYW08_012925	55.9391	141.384	-1.33839	0.0154265	0.999996	PYW08_012925	CM056807.1	12447097	12461332	-	1812	protein_coding	hypothetical protein && sp|B4LCX4|CUE_DROVI Protein cueball OS=Drosophila virilis OX=7244 GN=cue PE=3 SV=1 && -	-
gene-PYW08_000908	34.1255	11.1773	1.60246	0.0156167	0.999996	PYW08_000908	CM056786.1	8682204	8683596	+	846	protein_coding	hypothetical protein && sp|Q8IYA7|MKX_HUMAN Homeobox protein Mohawk OS=Homo sapiens OX=9606 GN=MKX PE=2 SV=2 && PF05920:Homeobox KN domain	-
gene-PYW08_004731	3.40403	34.3017	-3.35445	0.0157688	0.999996	PYW08_004731	CM056792.1	21648263	21699775	+	3675	protein_coding	hypothetical protein && - && -	-
gene-PYW08_000752	94.3075	20.6822	2.18746	0.0158112	0.999996	PYW08_000752	CM056786.1	3915237	3916130	-	600	protein_coding	hypothetical protein && sp|P45590|CU66_HYACE Larval/pupal rigid cuticle protein 66 OS=Hyalophora cecropia OX=7123 GN=CP66 PE=1 SV=1 && PF00379:Insect cuticle protein	-
gene-PYW08_009995	77.009	767.319	-3.31868	0.0160554	0.999996	PYW08_009995	CM056801.1	4158138	4162370	-	543	protein_coding	hypothetical protein && - && PF05375:Pacifastin inhibitor (LCMII)	-
novel.2417	0	6.04112	-5.10496	0.016386	0.999996	-	CM056807.1	9943682	9943885	-	204	-	- && - && -	-
novel.1587	26.8979	1.29311	4.37771	0.0164036	0.999996	-	CM056797.1	18894219	18895668	+	319	-	- && - && -	-
gene-PYW08_013824	130.118	40.997	1.66586	0.0164145	0.999996	PYW08_013824	CM056781.1	5262316	5267285	-	1896	protein_coding	hypothetical protein && sp|Q6GN68|SMY2B_XENLA N-lysine methyltransferase SMYD2-B OS=Xenopus laevis OX=8355 GN=smyd2-b PE=2 SV=1 && PF00856:SET domain	-
gene-PYW08_005241	71.5597	20.0464	1.83381	0.016777	0.999996	PYW08_005241	CM056793.1	17802152	17807698	-	657	protein_coding	hypothetical protein && sp|P46429|GST2_MANSE Glutathione S-transferase 2 OS=Manduca sexta OX=7130 GN=GST2 PE=2 SV=1 && PF02798:Glutathione S-transferase, N-terminal domain|PF14497:Glutathione S-transferase, C-terminal domain	-
novel.511	27.0097	0	7.25083	0.0172799	0.999996	-	CM056782.1	19156688	19162258	-	961	-	- && - && -	-
gene-PYW08_001820	0.782891	22.7429	-4.96951	0.017388	0.999996	PYW08_001820	CM056787.1	22206043	22234365	+	576	protein_coding	hypothetical protein && - && -	-
gene-PYW08_005331	2.86846	23.0462	-3.00793	0.0176228	0.999996	PYW08_005331	CM056794.1	439042	442430	+	489	protein_coding	hypothetical protein && sp|Q27288|OBP2_HELVI General odorant-binding protein 2 OS=Heliothis virescens OX=7102 PE=2 SV=1 && PF01395:PBP/GOBP family	-
gene-PYW08_014667	8.44189	0.962968	3.11714	0.0176378	0.999996	PYW08_014667	CM056782.1	9406280	9408534	-	660	protein_coding	hypothetical protein && sp|P45583|CU19_LOCMI Cuticle protein 19 OS=Locusta migratoria OX=7004 PE=1 SV=1 && PF00379:Insect cuticle protein	-
gene-PYW08_000664	53.8239	273.432	-2.34202	0.0177239	0.999996	PYW08_000664	CM056777.1	33985358	33992308	-	1161	protein_coding	hypothetical protein && - && -	-
gene-PYW08_010021	1821.64	733.996	1.31121	0.0179257	0.999996	PYW08_010021	CM056801.1	4831893	4832996	+	1104	protein_coding	hypothetical protein && - && PF15868:Transcription activator MBF2	-
gene-PYW08_002973	190.931	418.145	-1.12952	0.0179659	0.999996	PYW08_002973	CM056790.1	384404	443106	+	1671	protein_coding	hypothetical protein && sp|Q9VCA2|ORCT_DROME Organic cation transporter protein OS=Drosophila melanogaster OX=7227 GN=Orct PE=1 SV=1 && PF07690:Major Facilitator Superfamily	-
gene-PYW08_001800	57.6093	14.3452	2.00037	0.0181091	0.999996	PYW08_001800	CM056787.1	20803597	20807237	-	600	protein_coding	hypothetical protein && - && -	-
novel.1745	6.25671	71.7409	-3.50962	0.0186547	0.999996	-	CM056799.1	1091737	1093360	-	1600	-	- && - && -	-
gene-PYW08_010252	1000.59	453.055	1.1429	0.0187131	0.999996	PYW08_010252	CM056801.1	17667456	17677004	-	1746	protein_coding	hypothetical protein && sp|D6WMZ8|ESTJ_TRICA Juvenile hormone esterase OS=Tribolium castaneum OX=7070 GN=Tcjhe PE=1 SV=2 && PF00135:Carboxylesterase family	-
gene-PYW08_005752	51.871	22.504	1.20247	0.0187389	0.999996	PYW08_005752	CM056794.1	14783540	14791152	+	567	protein_coding	hypothetical protein && - && -	-
gene-PYW08_011319	6.86837	0.311492	4.31076	0.0191038	0.999996	PYW08_011319	CM056805.1	9220704	9221585	-	882	protein_coding	hypothetical protein && - && PF03258:Baculovirus FP protein	-
gene-PYW08_011481	55.1047	162.115	-1.55402	0.0194254	0.999996	PYW08_011481	CM056779.1	681979	687237	+	5259	protein_coding	hypothetical protein && - && -	-
gene-PYW08_006861	18.3654	57.8875	-1.66062	0.0197186	0.999996	PYW08_006861	CM056778.1	9036359	9097229	-	14079	protein_coding	hypothetical protein && sp|Q91XQ0|DYH8_MOUSE Dynein axonemal heavy chain 8 OS=Mus musculus OX=10090 GN=Dnah8 PE=1 SV=2 && PF08393:Dynein heavy chain, N-terminal region 2|PF08385:Dynein heavy chain, N-terminal region 1|PF12777:Microtubule-binding stalk of dynein motor|PF17852:Dynein heavy chain AAA lid domain|PF12774:Hydrolytic ATP binding site of dynein motor region|PF12775:P-loop containing dyne…	-
novel.1352	37.9582	4.79325	2.98847	0.0198646	0.999996	-	CM056794.1	17139892	17142327	-	764	-	- && - && -	-
gene-PYW08_002638	1114.71	482.159	1.20892	0.019868	0.999996	PYW08_002638	CM056789.1	7812036	7889010	-	579	protein_coding	hypothetical protein && sp|Q8BUZ1|ABRA_MOUSE Actin-binding Rho-activating protein OS=Mus musculus OX=10090 GN=Abra PE=1 SV=1 && PF14705:Costars	-
gene-PYW08_013473	3.33197	37.759	-3.516	0.019881	0.999996	PYW08_013473	CM056780.1	10968519	10973091	-	1233	protein_coding	hypothetical protein && - && -	-
gene-PYW08_014228	4167.51	1960.91	1.0876	0.0198993	0.999996	PYW08_014228	CM056781.1	16503954	16509427	-	1053	protein_coding	hypothetical protein && sp|Q22460|BCA1_CAEEL Beta carbonic anhydrase 1 OS=Caenorhabditis elegans OX=6239 GN=bca-1 PE=3 SV=1 && PF00484:Carbonic anhydrase|PF04588:Hypoxia induced protein conserved region	-
gene-PYW08_016239	165.963	52.2775	1.66452	0.01998	0.999996	PYW08_016239	CM056785.1	1869713	1871143	-	1431	protein_coding	hypothetical protein && sp|O46107|LIP1_DROME Lipase 1 OS=Drosophila melanogaster OX=7227 GN=Lip1 PE=2 SV=2 && PF00561:alpha/beta hydrolase fold	-
novel.1160	1491.76	3924.4	-1.39568	0.0200159	0.999996	-	CM056792.1	15770364	15774574	-	1890	-	- && - && -	-
gene-PYW08_011618	57.3837	12.4794	2.20179	0.0200978	0.999996	PYW08_011618	CM056779.1	4979523	4980089	-	567	protein_coding	hypothetical protein && sp|P41894|DEI_DROME Helix-loop-helix protein delilah OS=Drosophila melanogaster OX=7227 GN=tx PE=1 SV=3 && PF00010:Helix-loop-helix DNA-binding domain	-
gene-PYW08_005685	26388.1	11851.7	1.15478	0.0201022	0.999996	PYW08_005685	CM056794.1	11860273	11861797	-	363	protein_coding	hypothetical protein && sp|E0X9F6|THAP1_THAPI Allergen Tha p 1 OS=Thaumetopoea pityocampa OX=208016 PE=1 SV=1 && PF03392:Insect pheromone-binding family, A10/OS-D	-
gene-PYW08_004358	2481.93	611.384	2.02124	0.0202776	0.999996	PYW08_004358	CM056792.1	8568100	8576949	-	1509	protein_coding	hypothetical protein && sp|P08144|AMYA_DROME Alpha-amylase A OS=Drosophila melanogaster OX=7227 GN=Amy-p PE=2 SV=1 && PF00128:Alpha amylase, catalytic domain|PF02806:Alpha amylase, C-terminal all-beta domain	-
gene-PYW08_000599	1836.16	791.875	1.21312	0.0204917	0.999996	PYW08_000599	CM056777.1	30355172	30569755	+	21156	protein_coding	hypothetical protein && sp|O01761|UNC89_CAEEL Muscle M-line assembly protein unc-89 OS=Caenorhabditis elegans OX=6239 GN=unc-89 PE=1 SV=3 && PF07679:Immunoglobulin I-set domain|PF13895:Immunoglobulin domain	-
gene-PYW08_001885	50.8227	13.5081	1.90699	0.0206893	0.999996	PYW08_001885	CM056788.1	104573	113739	-	1290	protein_coding	hypothetical protein && sp|P31368|PDM1_DROME Protein nubbin OS=Drosophila melanogaster OX=7227 GN=nub PE=2 SV=1 && PF00157:Pou domain - N-terminal to homeobox domain|PF00046:Homeodomain	-
novel.1754	12.2155	187.861	-3.93894	0.0209167	0.999996	-	CM056799.1	6108081	6109673	-	1593	-	- && - && -	-
gene-PYW08_003312	312.979	115.695	1.43473	0.0209298	0.999996	PYW08_003312	CM056790.1	14843887	14844797	-	690	protein_coding	hypothetical protein && - && -	-
gene-PYW08_004300	1490.67	672.266	1.14864	0.0209803	0.999996	PYW08_004300	CM056792.1	5764761	5776453	-	1143	protein_coding	hypothetical protein && sp|P32754|HPPD_HUMAN 4-hydroxyphenylpyruvate dioxygenase OS=Homo sapiens OX=9606 GN=HPD PE=1 SV=2 && PF00903:Glyoxalase/Bleomycin resistance protein/Dioxygenase superfamily	-
gene-PYW08_015237	84.5836	28.5893	1.56167	0.0211921	0.999996	PYW08_015237	CM056783.1	7083573	7111082	-	1521	protein_coding	hypothetical protein && sp|O18635|C12A2_MUSDO Cytochrome P450 CYP12A2 OS=Musca domestica OX=7370 GN=CYP12A2 PE=2 SV=1 && PF00067:Cytochrome P450	-
gene-PYW08_013922	57.5433	270.382	-2.23262	0.0212149	0.999996	PYW08_013922	CM056781.1	8658826	8674514	-	2730	protein_coding	hypothetical protein && sp|Q64380|SARDH_RAT Sarcosine dehydrogenase, mitochondrial OS=Rattus norvegicus OX=10116 GN=Sardh PE=1 SV=2 && PF16350:FAD dependent oxidoreductase central domain|PF08669:Glycine cleavage T-protein C-terminal barrel domain|PF01571:Aminomethyltransferase folate-binding domain|PF01266:FAD dependent oxidoreductase	-
novel.414	180.087	387.219	-1.10264	0.0212882	0.999996	-	CM056781.1	20178355	20180272	+	1882	-	- && - && -	-
gene-PYW08_015892	236.087	77.5202	1.60622	0.021338	0.999996	PYW08_015892	CM056784.1	12142104	12144086	+	417	protein_coding	hypothetical protein && sp|P48816|LYS_BOMMO Lysozyme OS=Bombyx mori OX=7091 PE=1 SV=1 && PF00062:C-type lysozyme/alpha-lactalbumin family	-
gene-PYW08_002750	1412.74	731.961	0.948504	0.0215176	0.999996	PYW08_002750	CM056789.1	13241199	13247708	+	537	protein_coding	hypothetical protein && sp|P85213|DEF1_GALME Defensin OS=Galleria mellonella OX=7137 PE=1 SV=2 && -	-
gene-PYW08_002076	12345.9	6895.9	0.840188	0.0216541	0.999996	PYW08_002076	CM056788.1	8668871	8692317	-	1467	protein_coding	hypothetical protein && sp|Q9CZS1|AL1B1_MOUSE Aldehyde dehydrogenase X, mitochondrial OS=Mus musculus OX=10090 GN=Aldh1b1 PE=1 SV=1 && PF00171:Aldehyde dehydrogenase family	-
gene-PYW08_004099	252.631	136.107	0.892177	0.0216791	0.999996	PYW08_004099	CM056791.1	20444059	20447526	-	909	protein_coding	hypothetical protein && sp|A3KPP4|S2535_DANRE Solute carrier family 25 member 35 OS=Danio rerio OX=7955 GN=slc25a35 PE=2 SV=1 && PF00153:Mitochondrial carrier protein	-
gene-PYW08_009242	29.1555	4.79325	2.60082	0.0216907	0.999996	PYW08_009242	CM056799.1	8894961	8904830	+	876	protein_coding	hypothetical protein && - && PF15868:Transcription activator MBF2	-
gene-PYW08_005682	3558.46	1586.81	1.16501	0.0217512	0.999996	PYW08_005682	CM056794.1	11850724	11851101	+	378	protein_coding	hypothetical protein && sp|E0X9F6|THAP1_THAPI Allergen Tha p 1 OS=Thaumetopoea pityocampa OX=208016 PE=1 SV=1 && PF03392:Insect pheromone-binding family, A10/OS-D	-
gene-PYW08_016197	373.916	915.322	-1.29163	0.0220061	0.999996	PYW08_016197	CM056785.1	522120	527965	-	1635	protein_coding	hypothetical protein && sp|P51688|SPHM_HUMAN N-sulphoglucosamine sulphohydrolase OS=Homo sapiens OX=9606 GN=SGSH PE=1 SV=1 && PF16347:Domain of unknown function (DUF4976)|PF00884:Sulfatase	-
gene-PYW08_001469	5.5262	0	4.97207	0.0222285	0.999996	PYW08_001469	CM056787.1	5986520	5992053	-	579	protein_coding	hypothetical protein && sp|O76537|PGRP_TRINI Peptidoglycan recognition protein OS=Trichoplusia ni OX=7111 GN=PGRP PE=1 SV=1 && PF01510:N-acetylmuramoyl-L-alanine amidase	-
gene-PYW08_006583	0.391445	8.15284	-4.57676	0.0228717	0.999996	PYW08_006583	CM056795.1	22606219	22624396	+	312	protein_coding	hypothetical protein && - && -	-
gene-PYW08_004252	3114.97	1148.92	1.43883	0.0229278	0.999996	PYW08_004252	CM056792.1	3919521	3920886	+	372	protein_coding	hypothetical protein && sp|P0DQJ0|ASI3A_MACAT U-Asilidin(1)-Mar3a OS=Machimus arthriticus OX=1936065 PE=1 SV=1 && PF08036:Diapausin family of antimicrobial peptide	-
gene-PYW08_005010	2968.79	1243.14	1.256	0.0229661	0.999996	PYW08_005010	CM056793.1	10666840	10667516	+	447	protein_coding	hypothetical protein && - && -	-
gene-PYW08_004526	10.0714	37.1659	-1.87433	0.0230993	0.999996	PYW08_004526	CM056792.1	14766372	14784206	-	2190	protein_coding	hypothetical protein && sp|Q5JST6|EFHC2_HUMAN EF-hand domain-containing family member C2 OS=Homo sapiens OX=9606 GN=EFHC2 PE=1 SV=2 && PF06565:DUF1126 PH-like domain	-
gene-PYW08_010145	9.69508	0.651476	3.91721	0.0231062	0.999996	PYW08_010145	CM056801.1	11221801	11224426	+	726	protein_coding	hypothetical protein && sp|P01513|ATTE_HYACE Attacin-E OS=Hyalophora cecropia OX=7123 PE=1 SV=2 && PF03768:Attacin, N-terminal region|PF03769:Attacin, C-terminal region	-
gene-PYW08_013550	0	8.55084	-5.60593	0.0233243	0.999996	PYW08_013550	CM056780.1	14525085	14525420	-	336	protein_coding	hypothetical protein && - && -	-
gene-PYW08_009052	73.2208	29.7745	1.29363	0.0234076	0.999996	PYW08_009052	CM056799.1	3229231	3322406	-	2103	protein_coding	hypothetical protein && sp|O57460|TLL1_DANRE Dorsal-ventral patterning tolloid-like protein 1 OS=Danio rerio OX=7955 GN=tll1 PE=2 SV=1 && PF00431:CUB domain	-
gene-PYW08_011609	10.6967	1.89744	2.47905	0.0240425	0.999996	PYW08_011609	CM056779.1	4765127	4774308	-	1230	protein_coding	hypothetical protein && - && -	-
novel.1451	10.9889	0.327206	4.99421	0.0245375	0.999996	-	CM056795.1	14074695	14075878	-	1147	-	- && - && -	-
novel.966	104.771	42.335	1.30614	0.0250108	0.999996	-	CM056789.1	6242078	6249139	-	1838	-	- && - && -	-
gene-PYW08_015303	4.5824	58.3044	-3.6987	0.0250307	0.999996	PYW08_015303	CM056783.1	9974513	10007459	+	3237	protein_coding	hypothetical protein && - && -	-
gene-PYW08_007749	36.3193	89.277	-1.2934	0.0250586	0.999996	PYW08_007749	CM056796.1	14317669	14325502	-	1221	protein_coding	hypothetical protein && - && PF00001:7 transmembrane receptor (rhodopsin family)	-
gene-PYW08_005679	3643.51	1634.11	1.15678	0.0250665	0.999996	PYW08_005679	CM056794.1	11789458	11791341	+	375	protein_coding	hypothetical protein && sp|E0X9F6|THAP1_THAPI Allergen Tha p 1 OS=Thaumetopoea pityocampa OX=208016 PE=1 SV=1 && PF03392:Insect pheromone-binding family, A10/OS-D	-
gene-PYW08_005013	3125.77	1148.81	1.44417	0.0250722	0.999996	PYW08_005013	CM056793.1	10676806	10677664	-	378	protein_coding	hypothetical protein && - && -	-
gene-PYW08_013296	921.818	393.823	1.22663	0.0250774	0.999996	PYW08_013296	CM056780.1	7773311	7773952	-	642	protein_coding	hypothetical protein && sp|Q6DGV7|M17L2_DANRE Mpv17-like protein 2 OS=Danio rerio OX=7955 GN=mpv17l2 PE=2 SV=1 && PF04117:Mpv17 / PMP22 family	-
gene-PYW08_003057	44.1085	102.155	-1.21196	0.0254385	0.999996	PYW08_003057	CM056790.1	2782976	2785925	-	1629	protein_coding	hypothetical protein && sp|B2D0J5|EST6_APIME Venom carboxylesterase-6 OS=Apis mellifera OX=7460 PE=2 SV=1 && PF00135:Carboxylesterase family	-
gene-PYW08_012592	0	20.614	-6.87455	0.0255593	0.999996	PYW08_012592	CM056807.1	4526998	4527651	-	654	protein_coding	hypothetical protein && - && PF03258:Baculovirus FP protein	-
gene-PYW08_003841	508.015	269.505	0.914403	0.025779	0.999996	PYW08_003841	CM056791.1	11841242	11846734	-	4445	protein_coding	hypothetical protein && sp|P10978|POLX_TOBAC Retrovirus-related Pol polyprotein from transposon TNT 1-94 OS=Nicotiana tabacum OX=4097 PE=2 SV=1 && PF14223:gag-polypeptide of LTR copia-type|PF13976:GAG-pre-integrase domain	-
gene-PYW08_016285	2657.44	4744.67	-0.836143	0.0261013	0.999996	PYW08_016285	CM056785.1	3736332	3738074	-	1743	protein_coding	hypothetical protein && sp|P32359|TREA_TENMO Trehalase OS=Tenebrio molitor OX=7067 PE=2 SV=1 && PF01204:Trehalase	-
gene-PYW08_005675	145.901	20.9605	2.7991	0.0263835	0.999996	PYW08_005675	CM056794.1	11749121	11750177	-	387	protein_coding	hypothetical protein && sp|E0X9F6|THAP1_THAPI Allergen Tha p 1 OS=Thaumetopoea pityocampa OX=208016 PE=1 SV=1 && PF03392:Insect pheromone-binding family, A10/OS-D	-
novel.1725	392.581	132.827	1.5634	0.0265772	0.999996	-	CM056799.1	10220017	10221615	+	1500	-	- && - && -	-
gene-PYW08_010638	58.1786	114.826	-0.984711	0.027263	0.999996	PYW08_010638	CM056803.1	5261044	5290897	-	1848	protein_coding	hypothetical protein && - && -	-
gene-PYW08_004880	1258.65	660.82	0.929402	0.0274431	0.999996	PYW08_004880	CM056793.1	4791005	4798011	-	351	protein_coding	hypothetical protein && sp|Q9XZ56|4EBP_DROME Eukaryotic translation initiation factor 4E-binding protein OS=Drosophila melanogaster OX=7227 GN=Thor PE=1 SV=1 && PF05456:Eukaryotic translation initiation factor 4E binding protein (EIF4EBP)	-
novel.755	60.6904	181.712	-1.58433	0.0278282	0.999996	-	CM056786.1	22466056	22471674	+	1760	-	- && - && -	-
gene-PYW08_010498	237.974	103.269	1.20465	0.0280267	0.999996	PYW08_010498	CM056802.1	13140368	13150499	+	1344	protein_coding	hypothetical protein && sp|B4L8V5|CUE_DROMO Protein cueball OS=Drosophila mojavensis OX=7230 GN=cue PE=3 SV=1 && -	-
gene-PYW08_004765	23423.1	10333.1	1.18064	0.0283973	0.999996	PYW08_004765	CM056792.1	23269503	23270633	-	1131	protein_coding	hypothetical protein && sp|P07837|ACT2_BOMMO Actin, muscle-type A2 OS=Bombyx mori OX=7091 PE=3 SV=1 && PF00022:Actin	-
novel.552	0.391445	9.45976	-4.7903	0.0285492	0.999996	-	CM056783.1	1196951	1202191	-	297	-	- && - && -	-
novel.828	60.0402	147.693	-1.29373	0.0290694	0.999996	-	CM056787.1	5800687	5803301	-	1728	-	- && - && -	-
gene-PYW08_006238	31.3582	3.50602	3.15304	0.0292601	0.999996	PYW08_006238	CM056795.1	9804360	9805115	-	756	protein_coding	hypothetical protein && - && -	-
gene-PYW08_014646	26.0895	2.8801	3.17332	0.029275	0.999996	PYW08_014646	CM056782.1	9264797	9269477	+	384	protein_coding	hypothetical protein && sp|P45583|CU19_LOCMI Cuticle protein 19 OS=Locusta migratoria OX=7004 PE=1 SV=1 && PF00379:Insect cuticle protein	-
[truncated: 112 more rows]
